# Supplementary material for: N-(2,6-Dimethyl­phen­yl)benzamide
Source: Acta Crystallogr Sect E Struct Rep Online. 2008 Jun 19;64(Pt 7):o1299. doi: 10.1107/S1600536808018230 (PMC2961710; doi:10.1107/S1600536808018230)
Supplement: Supplementary file 1 [file e-64-o1299-sup1.cif]

##############################################################################
###                                                                        ###
###        Electronic paper (Acta Crystallographica Section E)             ###
###                                                                        ###
##############################################################################
#                                                                            #
# This CIF contains the data in a paper accepted for publication in Acta     #
# Crystallographica Section E. It conforms to the requirements of Notes      #
# for Authors for Section E, and has been peer reviewed under the auspices   #
# of the IUCr Commission on Journals.                                        #
#                                                                            #
# Full details of the Crystallographic Information File format               #
# are given in the paper "The Crystallographic Information File (CIF):       #
# a New Standard Archive File for Crystallography" by S. R. Hall, F. H.      #
# Allen and I. D. Brown [Acta Cryst. (1991), A47, 655-685].                  #
#                                                                            #
# The current version of the core CIF dictionary is obtainable from          #
# ftp://ftp.iucr.org/pub/cif_core.dic. The current version number is 2.4.    #
#                                                                            #
# Software is freely available for graphical display of the structure(s) in  #
# this CIF.  For information consult the CIF home page http://www.iucr.org/  #
# cif/home.html                                                              #
#                                                                            #
# This file may be used for bona fide research purposes within the           #
# scientific community so long as proper attribution is given to the journal # 
# article from which it was obtained.                                        #
#                                                                            #
##############################################################################
                                             
data_I
_audit_creation_method     'WinGX routine CIF_UPDATE'
_chemical_name_systematic
;
<i>N</i>-(2,6-Dimethylphenyl)benzamide
;
_chemical_formula_moiety     'C15 H15 N O'
_chemical_formula_sum     'C15 H15 N O'
_chemical_formula_iupac     'C15 H15 N O'
_chemical_formula_weight     225.28
_symmetry_cell_setting     monoclinic
_symmetry_space_group_name_H-M     'P c'
_symmetry_space_group_name_Hall     'P -2 y c'
loop_
    _symmetry_equiv_pos_as_xyz
    'x, y, z'
    'x, -y, z+1/2'
_cell_length_a     16.4389(8)
_cell_length_b     8.2903(4)
_cell_length_c     9.4902(3)
_cell_angle_alpha     90
_cell_angle_beta     98.165(4)
_cell_angle_gamma     90
_cell_volume     1280.25(10)
_cell_formula_units_Z     4
_cell_measurement_reflns_used     18913
_cell_measurement_theta_min     3.0572
_cell_measurement_theta_max     29.2588
_cell_measurement_temperature     295(2)
_exptl_crystal_description     block
_exptl_crystal_colour     colourless
_exptl_crystal_size_max     0.52
_exptl_crystal_size_mid     0.46
_exptl_crystal_size_min     0.22
_exptl_crystal_density_diffrn     1.169
_exptl_crystal_density_method     'not measured'
_exptl_crystal_F_000     480
_exptl_absorpt_coefficient_mu     0.073
_exptl_absorpt_correction_type     multi-scan
_exptl_absorpt_process_details     '(CrysAlis RED; Oxford Diffraction, 2007)'
_exptl_absorpt_correction_T_min     0.924
_exptl_absorpt_correction_T_max     0.985
_exptl_special_details
;
;
_diffrn_ambient_temperature     295(2)
_diffrn_radiation_type     MoK\a
_diffrn_radiation_wavelength     0.71073
_diffrn_radiation_monochromator     graphite
_diffrn_measurement_device_type     'Oxford Diffraction Xcalibur'
_diffrn_measurement_device     '4-circle kappa geometry goniometer'
_diffrn_measurement_method     '\w scans with \k offsets'
_diffrn_detector_area_resol_mean     10.434
_diffrn_reflns_number     38015
_diffrn_reflns_av_R_equivalents     0.0591
_diffrn_reflns_theta_min     5.29
_diffrn_reflns_theta_max     26.02
_diffrn_reflns_theta_full     26.02
_diffrn_measured_fraction_theta_max     0.99
_diffrn_measured_fraction_theta_full     0.99
_diffrn_reflns_limit_h_min     -20
_diffrn_reflns_limit_h_max     20
_diffrn_reflns_limit_k_min     -10
_diffrn_reflns_limit_k_max     10
_diffrn_reflns_limit_l_min     -11
_diffrn_reflns_limit_l_max     11
_diffrn_standards_number     3
_diffrn_standards_interval_time     120
_diffrn_standards_decay_%     0
_refine_special_details
;
Refinement of <i>F</i>^2^ against ALL reflections. The weighted <i>R</i>-factor
<i>wR</i> and goodness of fit <i>S</i> are based on <i>F</i>^2^, conventional
<i>R</i>-factors <i>R</i> are based on <i>F</i>, with <i>F</i> set to zero for
negative <i>F</i>^2^. The threshold expression of <i>F</i>^2^ >
\s(<i>F</i>^2^) is used only for calculating <i>R</i>-factors(gt) <i>etc</i>.
and is not relevant to the choice of reflections for refinement.
<i>R</i>-factors based on <i>F</i>^2^ are statistically about twice as large
as those based on <i>F</i>, and <i>R</i>- factors based on ALL data will be
even larger.
;
_reflns_number_total     2504
_reflns_number_gt     2110
_reflns_threshold_expression     I>2\s(I)
_refine_ls_structure_factor_coef     Fsqd
_refine_ls_matrix_type     full
_refine_ls_R_factor_all     0.0461
_refine_ls_R_factor_gt     0.039
_refine_ls_wR_factor_gt     0.1041
_refine_ls_wR_factor_ref     0.1078
_refine_ls_goodness_of_fit_ref     0.98
_refine_ls_restrained_S_all     0.974
_refine_ls_number_reflns     2504
_refine_ls_number_parameters     307
_refine_ls_number_restraints     35
_refine_ls_hydrogen_treatment     constr
_refine_ls_weighting_scheme     calc
_refine_ls_weighting_details
                 'calc w=1/[\s^2^(Fo^2^)+(0.0851P)^2^] where P=(Fo^2^+2Fc^2^)/3'
_atom_sites_solution_hydrogens     geom
_atom_sites_solution_primary     direct
_atom_sites_solution_secondary     difmap
_refine_ls_shift/su_max     0.001
_refine_ls_shift/su_mean     0.000
_refine_diff_density_max     0.128
_refine_diff_density_min     -0.138
_refine_ls_extinction_method     none
_refine_ls_abs_structure_details     'Flack (1983), 2493 Friedel pairs'
loop_
    _atom_type_symbol
    _atom_type_description
    _atom_type_scat_dispersion_real
    _atom_type_scat_dispersion_imag
    _atom_type_scat_source
    C C 0.0033 0 'International Tables Vol C Tables 4.2.6.8 and 6.1.1.4'
    H H 0 0 'International Tables Vol C Tables 4.2.6.8 and 6.1.1.4'
    N N 0.0061 0 'International Tables Vol C Tables 4.2.6.8 and 6.1.1.4'
    O O 0.0106 0 'International Tables Vol C Tables 4.2.6.8 and 6.1.1.4'
_computing_data_collection     'CrysAlis CCD (Oxford Diffraction, 2007)'
_computing_cell_refinement     'CrysAlis RED (Oxford Diffraction, 2007)'
_computing_data_reduction     'CrysAlis RED (Oxford Diffraction, 2007)'
_computing_structure_solution     'SHELXS97 (Sheldrick, 2008)'
_computing_structure_refinement     'SHELXL97 (Sheldrick, 2008)'
_computing_molecular_graphics
;
ORTEP-3 (Farrugia, 1997) and DIAMOND (Brandenburg, 2002)
;
_computing_publication_material
;
SHELXL97 (Sheldrick, 2008), PLATON (Spek, 2003) and WinGX
(Farrugia, 1999)
;
loop_
    _atom_site_type_symbol
    _atom_site_label
    _atom_site_fract_x
    _atom_site_fract_y
    _atom_site_fract_z
    _atom_site_U_iso_or_equiv
    _atom_site_adp_type
    _atom_site_calc_flag
    _atom_site_refinement_flags
    _atom_site_occupancy
    _atom_site_disorder_assembly
    _atom_site_disorder_group
    N N1 0.32493(12) 0.0027(2) 0.63912(17) 0.0476(4) Uani d . 1 . .
    H H1N 0.324 -0.0067 0.7291 0.057 Uiso calc R 1 . .
    O O1 0.27687(12) -0.0838(2) 0.41847(15) 0.0654(5) Uani d . 1 . .
    C C1 0.27534(13) -0.0900(2) 0.5470(2) 0.0446(5) Uani d . 1 . .
    C C2 0.21752(13) -0.2015(2) 0.6052(2) 0.0435(5) Uani d . 1 . .
    C C3 0.15307(16) -0.2637(3) 0.5109(2) 0.0523(5) Uani d . 1 . .
    H H3 0.1478 -0.2349 0.4153 0.063 Uiso calc R 1 . .
    C C4 0.09687(16) -0.3669(3) 0.5561(3) 0.0601(6) Uani d . 1 . .
    H H4 0.0532 -0.4056 0.492 0.072 Uiso calc R 1 . .
    C C5 0.10537(18) -0.4130(3) 0.6967(3) 0.0664(7) Uani d . 1 . .
    H H5 0.0679 -0.4843 0.7276 0.08 Uiso calc R 1 . .
    C C6 0.16901(17) -0.3537(3) 0.7909(3) 0.0655(7) Uani d . 1 . .
    H H6 0.1745 -0.3852 0.8859 0.079 Uiso calc R 1 . .
    C C7 0.22549(17) -0.2472(3) 0.7468(2) 0.0534(5) Uani d . 1 . .
    H H7 0.2683 -0.2068 0.8118 0.064 Uiso calc R 1 . .
    C C8 0.37898(15) 0.1165(3) 0.5877(2) 0.0523(5) Uani d U 1 . .
    C C9 0.36263(18) 0.2796(3) 0.5956(3) 0.0611(6) Uani d U 1 . .
    C C10 0.4128(2) 0.3869(4) 0.5370(4) 0.0872(10) Uani d U 1 . .
    H H10 0.4028 0.4971 0.5414 0.105 Uiso calc R 1 . .
    C C11 0.4773(3) 0.3323(6) 0.4721(5) 0.1051(13) Uani d U 1 . .
    H H11 0.5097 0.4056 0.431 0.126 Uiso calc R 1 . .
    C C12 0.4940(2) 0.1719(6) 0.4678(4) 0.0922(10) Uani d U 1 . .
    H H12 0.5382 0.1373 0.4245 0.111 Uiso calc R 1 . .
    C C13 0.44632(17) 0.0583(4) 0.5268(3) 0.0714(7) Uani d U 1 . .
    C C14 0.46683(19) -0.1163(3) 0.5241(4) 0.0916(10) Uani d U 1 . .
    H H14A 0.5245 -0.1288 0.5198 0.137 Uiso calc R 1 . .
    H H14B 0.4358 -0.1657 0.4421 0.137 Uiso calc R 1 . .
    H H14C 0.4535 -0.1671 0.6088 0.137 Uiso calc R 1 . .
    C C15 0.29134(19) 0.3401(3) 0.6634(3) 0.0813(8) Uani d U 1 . .
    H H15A 0.3035 0.329 0.7649 0.122 Uiso d R 1 . .
    H H15B 0.2817 0.4516 0.6394 0.122 Uiso d R 1 . .
    H H15C 0.2432 0.2782 0.6291 0.122 Uiso d R 1 . .
    N N2 0.82433(12) 0.5011(2) 0.52006(18) 0.0491(4) Uani d . 1 . .
    H H2N 0.8272 0.4924 0.6109 0.059 Uiso calc R 1 . .
    O O2 0.87411(12) 0.4211(2) 0.32326(16) 0.0615(5) Uani d . 1 . .
    C C21 0.87462(13) 0.4123(3) 0.4518(2) 0.0432(5) Uani d . 1 . .
    C C22 0.93234(13) 0.2984(2) 0.5387(2) 0.0432(5) Uani d . 1 . .
    C C23 0.99704(15) 0.2371(3) 0.4762(2) 0.0524(5) Uani d . 1 . .
    H H23 1.0031 0.268 0.3841 0.063 Uiso calc R 1 . .
    C C24 1.05223(16) 0.1314(3) 0.5484(3) 0.0617(6) Uani d . 1 . .
    H H24 1.0959 0.0927 0.5058 0.074 Uiso calc R 1 . .
    C C25 1.04286(19) 0.0830(4) 0.6833(3) 0.0695(7) Uani d . 1 . .
    H H25 1.0798 0.0102 0.7319 0.083 Uiso calc R 1 . .
    C C26 0.9794(2) 0.1416(4) 0.7462(3) 0.0706(7) Uani d . 1 . .
    H H26 0.9733 0.1089 0.8379 0.085 Uiso calc R 1 . .
    C C27 0.92362(17) 0.2497(3) 0.6748(2) 0.0552(6) Uani d . 1 . .
    H H27 0.8805 0.2892 0.7185 0.066 Uiso calc R 1 . .
    C C28 0.76616(16) 0.6096(3) 0.4456(3) 0.0574(6) Uani d U 1 . .
    C C29 0.69959(18) 0.5439(5) 0.3541(3) 0.0782(8) Uani d U 1 . .
    C C30 0.6445(3) 0.6494(8) 0.2804(4) 0.1161(14) Uani d U 1 . .
    H H30 0.5997 0.6093 0.2198 0.139 Uiso calc R 1 . .
    C C31 0.6549(4) 0.8115(8) 0.2950(5) 0.1338(18) Uani d U 1 . .
    H H31 0.6174 0.8807 0.2432 0.161 Uiso calc R 1 . .
    C C32 0.7200(3) 0.8750(5) 0.3850(5) 0.1149(14) Uani d U 1 . .
    H H32 0.7256 0.9862 0.3944 0.138 Uiso calc R 1 . .
    C C33 0.7778(2) 0.7734(4) 0.4626(3) 0.0749(8) Uani d U 1 . .
    C C34 0.8494(3) 0.8415(4) 0.5588(4) 0.0956(11) Uani d U 1 . .
    H H34A 0.8985 0.7854 0.5439 0.143 Uiso calc R 1 . .
    H H34B 0.8406 0.8288 0.6561 0.143 Uiso calc R 1 . .
    H H34C 0.855 0.954 0.5383 0.143 Uiso calc R 1 . .
    C C35 0.6868(2) 0.3667(5) 0.3381(4) 0.0944(11) Uani d . 1 . .
    H H35A 0.6348 0.3462 0.2812 0.142 Uiso calc R 1 . .
    H H35B 0.6876 0.3186 0.4303 0.142 Uiso calc R 1 . .
    H H35C 0.73 0.3209 0.2924 0.142 Uiso calc R 1 . .
loop_
    _atom_site_aniso_label
    _atom_site_aniso_U_11
    _atom_site_aniso_U_22
    _atom_site_aniso_U_33
    _atom_site_aniso_U_12
    _atom_site_aniso_U_13
    _atom_site_aniso_U_23
    N1 0.0636(11) 0.0502(11) 0.0299(8) -0.0042(8) 0.0098(7) -0.0009(7)
    O1 0.0973(13) 0.0703(11) 0.0302(8) -0.0220(9) 0.0143(8) -0.0006(7)
    C1 0.0622(13) 0.0405(11) 0.0317(10) 0.0035(9) 0.0088(9) 0.0025(8)
    C2 0.0584(12) 0.0382(10) 0.0354(10) 0.0056(9) 0.0121(9) -0.0022(8)
    C3 0.0676(14) 0.0524(12) 0.0370(10) 0.0002(11) 0.0074(10) -0.0012(9)
    C4 0.0624(14) 0.0608(15) 0.0580(14) -0.0097(12) 0.0113(11) -0.0109(11)
    C5 0.0785(16) 0.0621(15) 0.0651(16) -0.0169(13) 0.0318(13) -0.0066(12)
    C6 0.0941(19) 0.0658(15) 0.0404(12) -0.0114(14) 0.0224(12) 0.0041(11)
    C7 0.0704(15) 0.0549(13) 0.0356(10) -0.0044(11) 0.0096(10) 0.0001(9)
    C8 0.0583(12) 0.0603(14) 0.0375(11) -0.0109(10) 0.0040(9) 0.0008(9)
    C9 0.0758(16) 0.0583(14) 0.0465(13) -0.0119(12) -0.0011(11) 0.0019(10)
    C10 0.112(2) 0.0695(19) 0.077(2) -0.0283(17) 0.0019(18) 0.0093(15)
    C11 0.102(3) 0.116(3) 0.099(3) -0.047(2) 0.021(2) 0.018(2)
    C12 0.0732(18) 0.118(3) 0.089(2) -0.0255(19) 0.0234(17) 0.001(2)
    C13 0.0634(15) 0.090(2) 0.0615(16) -0.0082(14) 0.0117(13) -0.0007(14)
    C14 0.083(2) 0.097(2) 0.100(3) 0.0162(18) 0.0284(18) -0.0079(19)
    C15 0.116(2) 0.0602(16) 0.0685(17) 0.0098(16) 0.0150(16) 0.0055(14)
    N2 0.0646(11) 0.0517(11) 0.0318(9) 0.0042(9) 0.0095(7) 0.0007(7)
    O2 0.0854(11) 0.0690(11) 0.0316(8) 0.0136(8) 0.0131(7) 0.0056(7)
    C21 0.0534(11) 0.0406(11) 0.0354(11) -0.0037(9) 0.0056(9) 0.0006(8)
    C22 0.0566(12) 0.0389(10) 0.0337(10) -0.0058(9) 0.0050(9) -0.0026(8)
    C23 0.0650(14) 0.0505(13) 0.0431(11) 0.0003(11) 0.0126(10) -0.0022(9)
    C24 0.0620(14) 0.0627(15) 0.0594(14) 0.0096(12) 0.0054(11) -0.0100(11)
    C25 0.0839(18) 0.0638(16) 0.0554(15) 0.0191(14) -0.0085(13) -0.0017(12)
    C26 0.103(2) 0.0713(16) 0.0367(12) 0.0173(16) 0.0076(12) 0.0101(11)
    C27 0.0738(15) 0.0550(13) 0.0378(11) 0.0078(11) 0.0109(11) 0.0026(10)
    C28 0.0638(14) 0.0676(15) 0.0428(12) 0.0141(11) 0.0149(10) 0.0050(10)
    C29 0.0598(15) 0.117(2) 0.0581(16) 0.0097(16) 0.0087(12) 0.0036(16)
    C30 0.083(2) 0.167(4) 0.093(3) 0.041(3) -0.006(2) 0.006(3)
    C31 0.133(4) 0.157(4) 0.105(3) 0.079(3) -0.006(3) 0.026(3)
    C32 0.163(4) 0.086(2) 0.098(3) 0.058(3) 0.025(3) 0.015(2)
    C33 0.106(2) 0.0647(17) 0.0579(16) 0.0229(15) 0.0245(15) 0.0070(12)
    C34 0.155(3) 0.0564(17) 0.078(2) -0.009(2) 0.024(2) -0.0030(15)
    C35 0.0733(19) 0.114(3) 0.094(3) -0.0303(19) 0.0074(18) -0.014(2)
_geom_special_details
;
All e.s.d.'s (except the e.s.d. in the dihedral angle between two l.s. planes)
are estimated using the full covariance matrix. The cell e.s.d.'s are taken
into account individually in the estimation of e.s.d.'s in distances, angles
and torsion angles; correlations between e.s.d.'s in cell parameters are only
used when they are defined by crystal symmetry. An approximate (isotropic)
treatment of cell e.s.d.'s is used for estimating e.s.d.'s involving l.s.
planes.
;
loop_
    _geom_bond_atom_site_label_1
    _geom_bond_atom_site_label_2
    _geom_bond_site_symmetry_2
    _geom_bond_distance
    _geom_bond_publ_flag
    N1 C1 . 1.348(3) ?
    N1 C8 . 1.429(3) ?
    N1 H1N . 0.86 ?
    O1 C1 . 1.225(2) ?
    C1 C2 . 1.487(3) ?
    C2 C3 . 1.385(3) ?
    C2 C7 . 1.385(3) ?
    C3 C4 . 1.373(4) ?
    C3 H3 . 0.93 ?
    C4 C5 . 1.376(4) ?
    C4 H4 . 0.93 ?
    C5 C6 . 1.368(4) ?
    C5 H5 . 0.93 ?
    C6 C7 . 1.389(4) ?
    C6 H6 . 0.93 ?
    C7 H7 . 0.93 ?
    C8 C9 . 1.383(4) ?
    C8 C13 . 1.405(4) ?
    C9 C10 . 1.382(4) ?
    C9 C15 . 1.501(4) ?
    C10 C11 . 1.376(6) ?
    C10 H10 . 0.93 ?
    C11 C12 . 1.360(6) ?
    C11 H11 . 0.93 ?
    C12 C13 . 1.392(5) ?
    C12 H12 . 0.93 ?
    C13 C14 . 1.488(4) ?
    C14 H14A . 0.96 ?
    C14 H14B . 0.96 ?
    C14 H14C . 0.96 ?
    C15 H15A . 0.96 ?
    C15 H15B . 0.96 ?
    C15 H15C . 0.9599 ?
    N2 C21 . 1.341(3) ?
    N2 C28 . 1.425(3) ?
    N2 H2N . 0.86 ?
    O2 C21 . 1.221(3) ?
    C21 C22 . 1.500(3) ?
    C22 C27 . 1.380(3) ?
    C22 C23 . 1.386(3) ?
    C23 C24 . 1.372(4) ?
    C23 H23 . 0.93 ?
    C24 C25 . 1.372(4) ?
    C24 H24 . 0.93 ?
    C25 C26 . 1.364(4) ?
    C25 H25 . 0.93 ?
    C26 C27 . 1.388(4) ?
    C26 H26 . 0.93 ?
    C27 H27 . 0.93 ?
    C28 C33 . 1.378(4) ?
    C28 C29 . 1.406(4) ?
    C29 C30 . 1.376(5) ?
    C29 C35 . 1.489(6) ?
    C30 C31 . 1.359(8) ?
    C30 H30 . 0.93 ?
    C31 C32 . 1.375(8) ?
    C31 H31 . 0.93 ?
    C32 C33 . 1.398(5) ?
    C32 H32 . 0.93 ?
    C33 C34 . 1.494(5) ?
    C34 H34A . 0.96 ?
    C34 H34B . 0.96 ?
    C34 H34C . 0.96 ?
    C35 H35A . 0.96 ?
    C35 H35B . 0.96 ?
    C35 H35C . 0.96 ?
loop_
    _geom_angle_atom_site_label_1
    _geom_angle_atom_site_label_2
    _geom_angle_atom_site_label_3
    _geom_angle_site_symmetry_1
    _geom_angle_site_symmetry_3
    _geom_angle
    _geom_angle_publ_flag
    C1 N1 C8 . . 120.20(17) ?
    C1 N1 H1N . . 119.9 ?
    C8 N1 H1N . . 119.9 ?
    O1 C1 N1 . . 121.7(2) ?
    O1 C1 C2 . . 120.00(19) ?
    N1 C1 C2 . . 118.25(17) ?
    C3 C2 C7 . . 118.9(2) ?
    C3 C2 C1 . . 117.52(18) ?
    C7 C2 C1 . . 123.5(2) ?
    C4 C3 C2 . . 121.1(2) ?
    C4 C3 H3 . . 119.4 ?
    C2 C3 H3 . . 119.4 ?
    C3 C4 C5 . . 119.8(2) ?
    C3 C4 H4 . . 120.1 ?
    C5 C4 H4 . . 120.1 ?
    C6 C5 C4 . . 119.8(2) ?
    C6 C5 H5 . . 120.1 ?
    C4 C5 H5 . . 120.1 ?
    C5 C6 C7 . . 120.9(2) ?
    C5 C6 H6 . . 119.6 ?
    C7 C6 H6 . . 119.6 ?
    C2 C7 C6 . . 119.4(2) ?
    C2 C7 H7 . . 120.3 ?
    C6 C7 H7 . . 120.3 ?
    C9 C8 C13 . . 121.9(2) ?
    C9 C8 N1 . . 119.5(2) ?
    C13 C8 N1 . . 118.6(2) ?
    C10 C9 C8 . . 118.4(3) ?
    C10 C9 C15 . . 120.3(3) ?
    C8 C9 C15 . . 121.3(2) ?
    C11 C10 C9 . . 120.6(3) ?
    C11 C10 H10 . . 119.7 ?
    C9 C10 H10 . . 119.7 ?
    C12 C11 C10 . . 120.5(3) ?
    C12 C11 H11 . . 119.8 ?
    C10 C11 H11 . . 119.8 ?
    C11 C12 C13 . . 121.5(3) ?
    C11 C12 H12 . . 119.3 ?
    C13 C12 H12 . . 119.3 ?
    C12 C13 C8 . . 117.0(3) ?
    C12 C13 C14 . . 120.6(3) ?
    C8 C13 C14 . . 122.3(2) ?
    C13 C14 H14A . . 109.5 ?
    C13 C14 H14B . . 109.5 ?
    H14A C14 H14B . . 109.5 ?
    C13 C14 H14C . . 109.5 ?
    H14A C14 H14C . . 109.5 ?
    H14B C14 H14C . . 109.5 ?
    C9 C15 H15A . . 109.5 ?
    C9 C15 H15B . . 109.5 ?
    H15A C15 H15B . . 109.5 ?
    C9 C15 H15C . . 109.4 ?
    H15A C15 H15C . . 109.5 ?
    H15B C15 H15C . . 109.5 ?
    C21 N2 C28 . . 121.55(17) ?
    C21 N2 H2N . . 119.2 ?
    C28 N2 H2N . . 119.2 ?
    O2 C21 N2 . . 122.2(2) ?
    O2 C21 C22 . . 120.06(19) ?
    N2 C21 C22 . . 117.74(17) ?
    C27 C22 C23 . . 118.8(2) ?
    C27 C22 C21 . . 123.8(2) ?
    C23 C22 C21 . . 117.35(17) ?
    C24 C23 C22 . . 120.9(2) ?
    C24 C23 H23 . . 119.6 ?
    C22 C23 H23 . . 119.6 ?
    C23 C24 C25 . . 120.0(2) ?
    C23 C24 H24 . . 120 ?
    C25 C24 H24 . . 120 ?
    C26 C25 C24 . . 119.9(2) ?
    C26 C25 H25 . . 120 ?
    C24 C25 H25 . . 120 ?
    C25 C26 C27 . . 120.7(2) ?
    C25 C26 H26 . . 119.7 ?
    C27 C26 H26 . . 119.7 ?
    C22 C27 C26 . . 119.8(2) ?
    C22 C27 H27 . . 120.1 ?
    C26 C27 H27 . . 120.1 ?
    C33 C28 C29 . . 122.5(3) ?
    C33 C28 N2 . . 119.5(3) ?
    C29 C28 N2 . . 118.1(3) ?
    C30 C29 C28 . . 117.8(4) ?
    C30 C29 C35 . . 120.2(4) ?
    C28 C29 C35 . . 122.1(3) ?
    C31 C30 C29 . . 120.8(4) ?
    C31 C30 H30 . . 119.6 ?
    C29 C30 H30 . . 119.6 ?
    C30 C31 C32 . . 121.1(4) ?
    C30 C31 H31 . . 119.4 ?
    C32 C31 H31 . . 119.4 ?
    C31 C32 C33 . . 120.5(4) ?
    C31 C32 H32 . . 119.8 ?
    C33 C32 H32 . . 119.8 ?
    C28 C33 C32 . . 117.3(4) ?
    C28 C33 C34 . . 121.9(3) ?
    C32 C33 C34 . . 120.8(3) ?
    C33 C34 H34A . . 109.5 ?
    C33 C34 H34B . . 109.5 ?
    H34A C34 H34B . . 109.5 ?
    C33 C34 H34C . . 109.5 ?
    H34A C34 H34C . . 109.5 ?
    H34B C34 H34C . . 109.5 ?
    C29 C35 H35A . . 109.5 ?
    C29 C35 H35B . . 109.5 ?
    H35A C35 H35B . . 109.5 ?
    C29 C35 H35C . . 109.5 ?
    H35A C35 H35C . . 109.5 ?
    H35B C35 H35C . . 109.5 ?
loop_
    _geom_torsion_atom_site_label_1
    _geom_torsion_atom_site_label_2
    _geom_torsion_atom_site_label_3
    _geom_torsion_atom_site_label_4
    _geom_torsion_site_symmetry_1
    _geom_torsion_site_symmetry_2
    _geom_torsion_site_symmetry_3
    _geom_torsion_site_symmetry_4
    _geom_torsion
    _geom_torsion_publ_flag
    C8 N1 C1 O1 . . . . 2.5(3) ?
    C8 N1 C1 C2 . . . . -177.4(2) ?
    O1 C1 C2 C3 . . . . -16.4(3) ?
    N1 C1 C2 C3 . . . . 163.44(19) ?
    O1 C1 C2 C7 . . . . 162.8(2) ?
    N1 C1 C2 C7 . . . . -17.3(3) ?
    C7 C2 C3 C4 . . . . 1.0(3) ?
    C1 C2 C3 C4 . . . . -179.8(2) ?
    C2 C3 C4 C5 . . . . -1.5(4) ?
    C3 C4 C5 C6 . . . . 1.0(4) ?
    C4 C5 C6 C7 . . . . 0.0(4) ?
    C3 C2 C7 C6 . . . . 0.0(3) ?
    C1 C2 C7 C6 . . . . -179.2(2) ?
    C5 C6 C7 C2 . . . . -0.5(4) ?
    C1 N1 C8 C9 . . . . 108.7(2) ?
    C1 N1 C8 C13 . . . . -69.7(3) ?
    C13 C8 C9 C10 . . . . 2.4(4) ?
    N1 C8 C9 C10 . . . . -175.9(2) ?
    C13 C8 C9 C15 . . . . -178.9(3) ?
    N1 C8 C9 C15 . . . . 2.8(3) ?
    C8 C9 C10 C11 . . . . 0.1(4) ?
    C15 C9 C10 C11 . . . . -178.7(3) ?
    C9 C10 C11 C12 . . . . -1.6(6) ?
    C10 C11 C12 C13 . . . . 0.7(6) ?
    C11 C12 C13 C8 . . . . 1.6(5) ?
    C11 C12 C13 C14 . . . . -178.5(3) ?
    C9 C8 C13 C12 . . . . -3.2(4) ?
    N1 C8 C13 C12 . . . . 175.1(2) ?
    C9 C8 C13 C14 . . . . 176.9(3) ?
    N1 C8 C13 C14 . . . . -4.8(4) ?
    C28 N2 C21 O2 . . . . 1.0(3) ?
    C28 N2 C21 C22 . . . . -178.5(2) ?
    O2 C21 C22 C27 . . . . -162.8(2) ?
    N2 C21 C22 C27 . . . . 16.7(3) ?
    O2 C21 C22 C23 . . . . 15.9(3) ?
    N2 C21 C22 C23 . . . . -164.55(19) ?
    C27 C22 C23 C24 . . . . -0.8(3) ?
    C21 C22 C23 C24 . . . . -179.6(2) ?
    C22 C23 C24 C25 . . . . 1.2(4) ?
    C23 C24 C25 C26 . . . . -0.9(4) ?
    C24 C25 C26 C27 . . . . 0.3(5) ?
    C23 C22 C27 C26 . . . . 0.2(3) ?
    C21 C22 C27 C26 . . . . 178.9(2) ?
    C25 C26 C27 C22 . . . . 0.1(4) ?
    C21 N2 C28 C33 . . . . -110.2(3) ?
    C21 N2 C28 C29 . . . . 68.3(3) ?
    C33 C28 C29 C30 . . . . -0.3(4) ?
    N2 C28 C29 C30 . . . . -178.8(3) ?
    C33 C28 C29 C35 . . . . -179.0(3) ?
    N2 C28 C29 C35 . . . . 2.5(4) ?
    C28 C29 C30 C31 . . . . 0.6(6) ?
    C35 C29 C30 C31 . . . . 179.4(4) ?
    C29 C30 C31 C32 . . . . -0.9(8) ?
    C30 C31 C32 C33 . . . . 0.8(8) ?
    C29 C28 C33 C32 . . . . 0.3(4) ?
    N2 C28 C33 C32 . . . . 178.7(3) ?
    C29 C28 C33 C34 . . . . -179.2(3) ?
    N2 C28 C33 C34 . . . . -0.8(4) ?
    C31 C32 C33 C28 . . . . -0.5(6) ?
    C31 C32 C33 C34 . . . . 179.0(4) ?
loop_
    _geom_hbond_atom_site_label_D
    _geom_hbond_atom_site_label_H
    _geom_hbond_atom_site_label_A
    _geom_hbond_site_symmetry_A
    _geom_hbond_distance_DH
    _geom_hbond_distance_HA
    _geom_hbond_distance_DA
    _geom_hbond_angle_DHA
    N1 H1N O1 2 0.86 2.19 2.949(2) 147.4
    N2 H2N O2 2_565 0.86 2.17 2.949(2) 149.8
data_global
_journal_date_recd_electronic     2008-06-10
_journal_date_accepted     2008-06-16
_journal_name_full     'Acta Crystallographica, Section E'
_journal_year     2008
_journal_volume     64
_journal_issue      7
_journal_page_first     o1299
_journal_page_last     o1299
_journal_paper_category     QO
_journal_coeditor_code     BT2724
_publ_contact_author_name     'Prof. B. Thimme Gowda'
_publ_contact_author_address
;
  Department of Chemistry
  Mangalore University
  Mangalagangotri-574 199
  Mangalore, INDIA
;
_publ_contact_author_email     gowdabt@yahoo.com
_publ_contact_author_fax     '91 824 2287367'
_publ_contact_author_phone     '91 824 2287262'
_publ_section_title
;
<i>N</i>-(2,6-Dimethylphenyl)benzamide
;
loop_
    _publ_author_name
    _publ_author_address
    'B. Thimme Gowda'
; Department of Chemistry
  Mangalore University
  Mangalagangotri 574 199
  Mangalore, India
;
    'Miroslav Tokar\<c\'ik'
; Faculty of Chemical and Food Technology
  Slovak Technical University
  Radlinsk\'eho 9
  SK-812 37 Bratislava
  Slovak Republic
;
    'Jozef Ko\<z\'i\<sek'
; Faculty of Chemical and Food Technology
  Slovak Technical University
  Radlinsk\'eho 9
  SK-812 37 Bratislava
  Slovak Republic
;
    'B. P. Sowmya'
; Department of Chemistry
  Mangalore University
  Mangalagangotri 574 199
  Mangalore, India
;
    'Hartmut Fuess'
; Institute of Materials Science
  Darmstadt University of Technology
  Petersenstrasse 23
  D-64287 Darmstadt,
  Germany
;
