# Supplementary material for: N-(2,6-Dimethyl­phen­yl)benzamide
Source: Acta Crystallogr Sect E Struct Rep Online. 2008 Jun 19;64(Pt 7):o1299. doi: 10.1107/S1600536808018230 (PMC2961710; doi:10.1107/S1600536808018230)
Supplement: Supplementary file 2 [file e-64-o1299-Isup2.hkl]

#
# h,k,l, Fc-squared, Fo-squared, sigma(Fo-squared) and status flag
#
data_I
_shelx_title ' B17 in Pc (#7)'
_shelx_refln_list_code          4
_shelx_F_calc_maximum       79.90
_exptl_crystal_F_000       480.00
_reflns_d_resolution_high  0.8101
 
loop_
 _symmetry_equiv_pos_as_xyz
 'x, y, z'
 'x, -y, z+1/2'
 
_cell_length_a    16.4389
_cell_length_b     8.2903
_cell_length_c     9.4902
_cell_angle_alpha  90.000
_cell_angle_beta   98.165
_cell_angle_gamma  90.000
 
_shelx_F_squared_multiplier     1.000
 
loop_
 _refln_index_h
 _refln_index_k
 _refln_index_l
 _refln_F_squared_calc
 _refln_F_squared_meas
 _refln_F_squared_sigma
 _refln_observed_status
   5   0   0     3962.67     4052.18     21.18 o
   6   0   0      227.35      214.97      1.91 o
   7   0   0       28.48       26.24      0.66 o
   8   0   0       23.07       24.65      0.75 o
   9   0   0        8.03        7.66      0.51 o
  10   0   0      207.53      226.65      4.11 o
  11   0   0       18.79       21.41      0.92 o
  12   0   0       29.53       30.08      1.03 o
  13   0   0       34.67       33.33      1.58 o
  14   0   0       20.08       23.11      1.08 o
  15   0   0       10.23       11.72      1.15 o
  16   0   0        0.26       -0.21      1.33 o
  17   0   0       90.83      115.48      2.40 o
  19   0   0        0.89        4.42      1.86 o
  20   0   0        3.30        2.81      2.45 o
   4   1   0     3376.41     3397.27     25.93 o
   5   1   0       38.08       32.22      0.43 o
   6   1   0      116.11      136.43      1.35 o
   7   1   0      212.25      207.53      1.81 o
   8   1   0       20.79       20.22      0.43 o
   9   1   0       84.40       82.65      0.93 o
  10   1   0      137.82      140.38      1.82 o
  11   1   0        6.30        6.83      0.50 o
  12   1   0       30.35       28.96      0.67 o
  13   1   0       55.28       55.73      1.24 o
  14   1   0        6.85        7.58      0.71 o
  15   1   0       67.32       74.22      1.24 o
  16   1   0        6.34        6.60      0.99 o
  17   1   0       46.74       54.51      1.22 o
  18   1   0       12.36       18.69      1.19 o
  19   1   0        7.50       11.41      1.25 o
   2   2   0      584.06      576.04      4.23 o
   3   2   0      649.53      643.15      3.17 o
   4   2   0     2182.25     2168.80     16.83 o
   5   2   0      972.40     1020.89      7.73 o
   6   2   0       11.10       10.03      0.35 o
   7   2   0      736.75      801.88      9.19 o
   8   2   0      193.20      213.91      3.24 o
   9   2   0       78.27       73.26      1.28 o
  10   2   0        2.33        2.60      0.52 o
  11   2   0       36.76       32.58      0.73 o
  12   2   0       28.49       29.28      0.78 o
  13   2   0       82.72       83.15      1.39 o
  14   2   0      178.49      207.42      4.14 o
  15   2   0        1.52        2.36      1.02 o
  16   2   0       41.97       50.63      1.33 o
  17   2   0        0.99        1.48      0.99 o
  18   2   0        0.12        0.07      1.18 o
  19   2   0        2.72        3.13      1.26 o
   0   3   0        4.06        4.48      0.43 o
   1   3   0     1102.06     1082.90      8.60 o
   2   3   0       92.53       97.94      1.19 o
   3   3   0      284.28      302.54      2.09 o
   4   3   0      253.17      227.05      1.56 o
   5   3   0      787.34      794.81      7.23 o
   6   3   0      335.44      392.00      3.57 o
   7   3   0      277.16      280.10      3.78 o
   8   3   0       97.70      111.34      1.51 o
   9   3   0       64.77       63.35      1.33 o
  10   3   0        6.45        5.97      0.52 o
  11   3   0        0.54        1.52      0.59 o
  12   3   0       71.81       66.68      1.97 o
  13   3   0       85.72       85.85      2.51 o
  14   3   0       10.19       10.88      0.83 o
  15   3   0        0.59        1.72      0.72 o
  16   3   0        0.32        0.29      0.95 o
  17   3   0        1.00        2.00      1.01 o
  18   3   0        3.28        3.44      1.09 o
  19   3   0        0.62        1.64      1.16 o
   0   4   0      660.39      707.14     13.22 o
   1   4   0       85.23       92.21      1.39 o
   2   4   0      209.54      232.16      3.25 o
   3   4   0      335.85      374.88      5.06 o
   4   4   0        0.66        0.54      0.38 o
   5   4   0      615.94      612.89      4.94 o
   6   4   0      104.82       97.84      2.05 o
   7   4   0      110.35      108.47      2.46 o
   8   4   0       56.00       54.99      1.25 o
   9   4   0      181.88      181.61      4.52 o
  10   4   0      350.60      358.01      7.36 o
  11   4   0        2.56        2.45      0.84 o
  12   4   0       89.05       97.09      3.90 o
  13   4   0       36.04       36.46      1.49 o
  14   4   0       15.80       15.11      0.96 o
  15   4   0        3.98        3.29      0.99 o
  16   4   0        5.49        6.24      1.04 o
  17   4   0        2.06        3.06      1.10 o
  18   4   0        0.16       -0.24      1.16 o
   0   5   0        0.49        1.21      0.57 o
   1   5   0       56.65       63.61      1.41 o
   2   5   0       46.61       54.39      1.22 o
   3   5   0       97.96      108.08      2.78 o
   4   5   0      120.87      107.34      1.62 o
   5   5   0        0.39        1.01      0.36 o
   6   5   0       29.55       24.47      0.66 o
   7   5   0       47.34       48.95      1.09 o
   8   5   0       77.55       74.08      2.20 o
   9   5   0      728.33      814.66     18.76 o
  10   5   0       44.68       47.02      1.83 o
  11   5   0      109.11      110.41      3.19 o
  12   5   0        4.51        4.42      0.96 o
  13   5   0       44.12       47.42      1.97 o
  14   5   0        2.47        1.97      1.04 o
  15   5   0        0.06        0.02      1.01 o
  16   5   0        0.16        0.68      1.14 o
  17   5   0        0.23       -0.51      1.32 o
   0   6   0      132.24      128.95      1.84 o
   1   6   0      115.46      115.51      2.33 o
   2   6   0        2.90        3.69      0.62 o
   3   6   0        6.35        6.78      0.59 o
   4   6   0       14.48       13.49      0.67 o
   5   6   0        0.82        0.97      0.57 o
   6   6   0      218.15      235.81      6.71 o
   7   6   0       25.04       21.70      0.94 o
   8   6   0      211.12      216.28      6.69 o
   9   6   0        6.05        6.38      0.66 o
  10   6   0       28.62       26.92      1.18 o
  11   6   0        0.00       -0.19      0.88 o
  12   6   0       42.45       40.22      1.26 o
  13   6   0        0.57        1.85      1.06 o
  14   6   0        5.24        4.27      1.15 o
  15   6   0        2.48        2.58      1.23 o
  16   6   0        0.63        1.23      1.38 o
   0   7   0        0.05       -0.83      1.01 o
   1   7   0       28.81       30.26      1.01 o
   2   7   0      100.21       91.81      2.80 o
   3   7   0       11.92       11.56      0.95 o
   4   7   0      106.35       96.26      3.14 o
   5   7   0      109.74      106.84      3.28 o
   6   7   0       56.96       56.14      2.31 o
   7   7   0        6.89        5.69      1.00 o
   8   7   0       32.47       33.30      1.17 o
   9   7   0        0.16       -0.85      0.95 o
  10   7   0        8.64        7.80      1.01 o
  11   7   0       24.99       24.90      1.26 o
  12   7   0        1.35        1.00      1.14 o
  13   7   0        4.40        4.89      1.23 o
  14   7   0        2.15        2.13      1.50 o
   0   8   0       67.07       66.64      2.31 o
   1   8   0        3.20        5.31      0.96 o
   2   8   0        0.65        0.60      1.06 o
   3   8   0       40.92       36.17      2.20 o
   4   8   0        3.71        3.76      1.02 o
   5   8   0       31.40       28.29      1.21 o
   6   8   0        5.14        5.49      1.07 o
   7   8   0        0.98        1.38      1.02 o
   8   8   0        4.53        5.30      1.03 o
   9   8   0        0.32        0.65      1.03 o
  10   8   0        0.79        1.18      1.07 o
  11   8   0        1.72        0.70      1.22 o
  12   8   0       10.16       13.09      1.37 o
   0   9   0        0.08        2.07      2.38 o
   1   9   0       13.16       14.34      2.36 o
   2   9   0        3.50        5.79      1.58 o
   3   9   0       16.09       18.14      1.49 o
   4   9   0       12.26       14.67      1.99 o
   5   9   0        2.52        3.38      1.31 o
   6   9   0        0.00        0.71      1.15 o
   7   9   0        7.19        6.64      1.21 o
   8   9   0        0.08       -0.21      1.25 o
   9   9   0        0.64        1.06      1.36 o
   0  10   0        5.93        3.76      2.54 o
   1  10   0        0.71        4.71      1.81 o
   2  10   0       14.21       19.90      1.94 o
   3  10   0        0.73        1.68      1.79 o
   4  10   0        4.71        4.40      1.80 o
 -20   1   1        3.62        5.35      1.44 o
 -19   1   1        2.36        3.13      1.19 o
 -18   1   1        2.65        2.61      1.03 o
 -17   1   1       15.57       18.52      1.02 o
 -16   1   1      126.87      149.27      2.71 o
 -15   1   1       11.99       11.63      0.84 o
 -14   1   1        8.38        9.72      0.71 o
 -13   1   1       27.11       23.65      0.71 o
 -12   1   1        1.85        2.05      0.51 o
 -11   1   1       34.51       31.29      0.56 o
 -10   1   1       54.39       48.94      0.95 o
  -9   1   1      385.40      399.70      4.96 o
  -8   1   1      353.17      341.58      2.82 o
  -7   1   1      178.02      171.19      1.77 o
  -6   1   1      683.47      651.04      5.12 o
  -5   1   1      205.19      192.05      1.94 o
  -4   1   1      138.67      143.38      0.96 o
   4   1   1      449.21      424.11      3.50 o
   5   1   1       68.44       74.63      0.72 o
   6   1   1      943.08      904.79      6.76 o
   7   1   1      110.50       96.53      1.23 o
   8   1   1      280.04      311.34      3.32 o
   9   1   1       67.46       72.24      0.84 o
  10   1   1       50.70       44.28      1.00 o
  11   1   1       60.97       55.19      0.83 o
  12   1   1        9.00        7.42      0.55 o
  13   1   1        6.43        6.37      0.65 o
  14   1   1       24.67       25.46      0.86 o
  15   1   1       62.21       71.69      1.23 o
  16   1   1       82.69       92.33      1.38 o
  17   1   1        1.35        3.35      1.11 o
  18   1   1        6.18        6.35      1.15 o
  19   1   1        2.52        4.10      1.49 o
 -19   2   1        0.61        0.98      1.25 o
 -18   2   1        7.85        9.09      1.19 o
 -17   2   1       23.50       27.77      1.11 o
 -16   2   1        0.38        0.94      0.99 o
 -15   2   1      127.82      146.02      3.76 o
 -14   2   1       34.88       34.55      1.04 o
 -13   2   1       10.19        9.11      0.58 o
 -12   2   1       29.77       24.12      0.69 o
 -11   2   1       44.42       40.90      0.79 o
 -10   2   1      139.82      131.14      2.05 o
  -9   2   1       12.29       12.11      0.43 o
  -8   2   1       16.32       15.08      0.42 o
  -7   2   1      832.21      839.77     11.22 o
  -6   2   1       50.32       44.33      0.87 o
  -5   2   1      383.83      395.55      2.33 o
  -4   2   1     1376.85     1366.88      9.90 o
  -3   2   1     2584.05     2544.58     18.80 o
  -2   2   1     3229.10     3061.30     18.21 o
  -1   2   1     1157.87     1150.93     12.06 o
   0   2   1     3450.33     3548.00     43.70 o
   1   2   1     1825.25     1759.65     23.42 o
   2   2   1     3351.24     3157.28     20.05 o
   3   2   1     2281.80     2279.59     14.00 o
   4   2   1      131.21      109.71      1.38 o
   5   2   1      890.84      880.36      8.07 o
   6   2   1      399.84      388.31      3.77 o
   7   2   1      476.84      454.79      4.30 o
   8   2   1        3.47        3.46      0.36 o
   9   2   1       13.73       13.35      0.44 o
  10   2   1      117.99      100.74      2.12 o
  11   2   1       12.27        9.97      0.52 o
  12   2   1       11.73       11.07      0.55 o
  13   2   1       25.55       23.34      0.92 o
  14   2   1       53.45       52.93      1.46 o
  15   2   1       65.39       71.75      1.58 o
  16   2   1       29.48       34.84      1.21 o
  17   2   1        0.06       -0.38      1.06 o
  18   2   1        5.40        8.93      1.24 o
  19   2   1        1.34        1.99      1.37 o
 -19   3   1        1.34        1.73      1.23 o
 -18   3   1        0.78        1.05      1.12 o
 -17   3   1        4.60        5.20      1.04 o
 -16   3   1       15.61       17.14      1.04 o
 -15   3   1        3.11        3.90      0.80 o
 -14   3   1       52.04       50.41      1.14 o
 -13   3   1       34.00       34.24      1.04 o
 -12   3   1      175.10      183.68      4.68 o
 -11   3   1      250.79      265.48      6.34 o
 -10   3   1        3.67        3.15      0.61 o
  -9   3   1       61.01       59.65      1.70 o
  -8   3   1      139.43      157.64      2.11 o
  -7   3   1       83.89       67.61      0.94 o
  -6   3   1      539.01      513.72      5.70 o
  -5   3   1      709.79      725.82      7.99 o
  -4   3   1     2567.19     2656.05     16.95 o
  -3   3   1      418.38      415.64      5.42 o
  -2   3   1      359.91      387.45      3.87 o
  -1   3   1      241.34      265.54      3.67 o
   0   3   1       29.54       31.93      0.55 o
   1   3   1      411.41      416.36      5.86 o
   2   3   1       78.65       81.15      0.96 o
   3   3   1     1841.46     1893.05     13.66 o
   4   3   1     1452.98     1409.71     13.40 o
   5   3   1      765.36      787.22      8.21 o
   6   3   1      252.43      210.13      2.85 o
   7   3   1      123.98      117.46      1.95 o
   8   3   1       15.70       17.95      0.51 o
   9   3   1      125.66      122.91      2.32 o
  10   3   1      102.55       90.81      1.82 o
  11   3   1      279.92      296.27      6.73 o
  12   3   1      101.05       96.01      2.85 o
  13   3   1       14.50       15.87      0.74 o
  14   3   1       38.37       39.85      1.15 o
  15   3   1       10.36       10.58      0.89 o
  16   3   1        1.31        0.60      0.92 o
  17   3   1        4.40        4.82      1.00 o
  18   3   1        0.64        2.05      1.07 o
 -18   4   1        2.51        3.78      1.16 o
 -17   4   1        0.46        0.14      1.11 o
 -16   4   1        2.13        3.21      1.02 o
 -15   4   1       17.79       18.80      1.09 o
 -14   4   1        9.88       10.64      1.00 o
 -13   4   1       26.69       26.13      0.96 o
 -12   4   1       51.71       52.87      1.72 o
 -11   4   1       39.15       39.55      1.28 o
 -10   4   1      101.12       94.39      2.35 o
  -9   4   1        9.60        7.63      0.58 o
  -8   4   1      314.80      316.41      5.75 o
  -7   4   1       70.71       53.66      1.34 o
  -6   4   1       49.99       40.35      0.89 o
  -5   4   1      313.03      332.87      3.66 o
  -4   4   1      121.17      116.81      1.99 o
  -3   4   1      380.81      417.47      3.95 o
  -2   4   1      122.86      135.79      1.61 o
  -1   4   1      344.79      357.41      4.74 o
   0   4   1      450.40      511.43      8.00 o
   1   4   1      153.05      169.62      2.44 o
   2   4   1      188.15      203.21      2.93 o
   3   4   1      129.16      142.32      2.82 o
   4   4   1      336.41      342.10      3.86 o
   5   4   1      127.40      123.65      1.81 o
   6   4   1       54.53       41.04      0.68 o
   7   4   1      186.34      174.71      3.14 o
   8   4   1      105.64      102.18      2.20 o
   9   4   1      103.20       91.92      2.14 o
  10   4   1       53.12       46.70      1.65 o
  11   4   1       29.36       24.36      1.55 o
  12   4   1       10.75       11.09      0.79 o
  13   4   1       54.37       52.99      1.96 o
  14   4   1        4.32        2.79      0.92 o
  15   4   1       14.95       16.17      1.04 o
  16   4   1        1.89        0.83      1.07 o
  17   4   1        1.89        1.53      1.10 o
  18   4   1        0.97        2.27      1.29 o
 -17   5   1        0.65        0.10      1.19 o
 -16   5   1        1.48        2.03      1.13 o
 -15   5   1        1.65        1.95      1.08 o
 -14   5   1       24.24       25.28      1.24 o
 -13   5   1       12.28       12.86      1.13 o
 -12   5   1       25.90       27.13      1.32 o
 -11   5   1       18.88       19.27      0.89 o
 -10   5   1       16.71       17.22      0.82 o
  -9   5   1      239.26      254.38      5.19 o
  -8   5   1       27.12       25.80      0.79 o
  -7   5   1       17.58       15.83      0.61 o
  -6   5   1        4.65        4.30      0.56 o
  -5   5   1       42.65       46.83      0.83 o
  -4   5   1       75.30       64.62      1.22 o
  -3   5   1       52.49       50.67      0.93 o
  -2   5   1      225.07      215.02      4.43 o
  -1   5   1       83.29       73.67      1.68 o
   0   5   1        3.59        3.72      0.39 o
   1   5   1      205.43      191.85      3.96 o
   2   5   1      115.38      113.69      2.13 o
   3   5   1       42.41       32.97      0.83 o
   4   5   1       17.46       13.27      0.52 o
   5   5   1       40.25       36.00      0.91 o
   6   5   1        6.63        6.24      0.47 o
   7   5   1        6.78        6.12      0.65 o
   8   5   1      182.31      189.86      4.33 o
   9   5   1       87.71       85.23      2.35 o
  10   5   1        2.06        2.16      0.86 o
  11   5   1       27.70       25.79      0.99 o
  12   5   1       36.91       36.69      1.81 o
  13   5   1       12.14       11.34      0.99 o
  14   5   1        6.15        5.75      1.03 o
  15   5   1        6.18        6.44      1.17 o
  16   5   1        0.13        1.05      1.23 o
  17   5   1        1.73        2.57      1.36 o
 -16   6   1        1.37        0.83      1.35 o
 -15   6   1        0.45       -0.43      1.19 o
 -14   6   1        5.00        4.54      1.17 o
 -13   6   1        3.63        3.63      1.16 o
 -12   6   1        9.92        7.64      0.98 o
 -11   6   1       14.17       14.72      1.02 o
 -10   6   1        9.35       11.29      0.98 o
  -9   6   1        4.99        6.46      0.91 o
  -8   6   1       13.96       15.79      0.97 o
  -7   6   1      358.61      387.26      8.01 o
  -6   6   1        7.19        8.18      0.84 o
  -5   6   1       31.93       32.69      0.84 o
  -4   6   1       88.32       84.83      2.06 o
  -3   6   1       20.60       20.03      0.70 o
  -2   6   1        2.23        1.85      0.57 o
  -1   6   1      126.08      123.67      3.09 o
   0   6   1       99.30       97.84      2.54 o
   1   6   1       40.75       42.30      1.48 o
   2   6   1       13.80       14.32      0.74 o
   3   6   1        6.09        6.04      0.61 o
   4   6   1       58.07       53.34      1.54 o
   5   6   1       58.78       55.58      1.35 o
   6   6   1      160.31      169.35      4.39 o
   7   6   1      139.23      131.90      4.38 o
   8   6   1       50.34       50.64      1.82 o
   9   6   1        2.83        2.03      0.96 o
  10   6   1        2.64        3.10      0.97 o
  11   6   1        9.37        8.04      0.92 o
  12   6   1        5.18        4.85      0.92 o
  13   6   1        2.80        1.89      1.13 o
  14   6   1        1.61        0.67      1.22 o
  15   6   1        4.14        2.92      1.34 o
 -14   7   1        2.73        1.63      1.49 o
 -13   7   1        1.84        2.24      1.16 o
 -12   7   1        4.74        4.14      1.15 o
 -11   7   1        3.79        4.42      1.15 o
 -10   7   1       13.85       14.89      1.07 o
  -9   7   1       16.74       15.67      1.05 o
  -8   7   1        7.50        8.04      0.98 o
  -7   7   1       10.23       11.91      1.10 o
  -6   7   1      168.95      170.65      5.19 o
  -5   7   1       10.37       15.58      1.20 o
  -4   7   1       48.26       52.42      1.39 o
  -3   7   1       35.39       31.23      1.00 o
  -2   7   1       42.22       47.73      2.98 o
  -1   7   1        6.62        6.27      0.67 o
   0   7   1        2.57        1.71      0.83 o
   1   7   1       26.76       30.78      1.80 o
   2   7   1       52.87       51.63      2.01 o
   3   7   1        2.51        2.58      0.78 o
   4   7   1       38.17       32.02      1.33 o
   5   7   1      136.10      134.24      4.45 o
   6   7   1       68.96       67.80      2.66 o
   7   7   1       33.34       31.91      1.17 o
   8   7   1        3.97        4.40      0.96 o
   9   7   1       26.27       23.78      1.35 o
  10   7   1        0.50        0.16      0.98 o
  11   7   1        4.62        4.26      1.07 o
  12   7   1        3.92        2.73      1.12 o
  13   7   1        0.68       -0.17      1.30 o
  14   7   1        2.55        2.02      1.54 o
 -12   8   1        4.61        4.52      1.32 o
 -11   8   1        1.03        1.74      1.22 o
 -10   8   1        2.35        0.49      1.14 o
  -9   8   1        0.98        1.07      1.07 o
  -8   8   1        3.40        4.48      1.07 o
  -7   8   1        8.79        9.08      1.08 o
  -6   8   1       10.24        9.38      1.19 o
  -5   8   1       34.95       33.03      1.81 o
  -4   8   1       13.51       15.52      1.15 o
  -3   8   1       18.56       19.87      1.38 o
  -2   8   1       16.81       18.86      1.51 o
  -1   8   1        7.61        8.54      1.23 o
   0   8   1       24.51       24.49      1.50 o
   1   8   1        5.78        5.50      1.13 o
   2   8   1       27.55       27.74      1.35 o
   3   8   1        9.79        8.56      0.98 o
   4   8   1       22.49       23.38      1.23 o
   5   8   1       22.12       20.70      1.17 o
   6   8   1       15.03       14.24      1.18 o
   7   8   1        6.37        6.61      1.06 o
   8   8   1        3.17        3.22      1.03 o
   9   8   1        3.04        1.85      1.06 o
  10   8   1        2.32        1.55      1.10 o
  11   8   1        0.77       -0.38      1.21 o
  12   8   1        9.89       12.35      1.38 o
  -9   9   1        1.80        1.26      1.38 o
  -8   9   1        1.62        1.72      1.33 o
  -7   9   1        2.31        1.77      1.25 o
  -6   9   1        0.84        0.75      1.25 o
  -5   9   1       14.51       18.89      1.47 o
  -4   9   1       26.53       30.51      1.75 o
  -3   9   1        5.86        6.08      1.74 o
  -2   9   1       15.68       19.96      1.77 o
  -1   9   1       21.27       22.78      1.76 o
   0   9   1        2.81        6.01      1.59 o
   1   9   1       29.10       30.03      2.04 o
   2   9   1        2.73        5.06      1.38 o
   3   9   1       18.21       19.28      2.06 o
   4   9   1       24.11       26.16      2.84 o
   5   9   1        5.44        5.54      1.30 o
   6   9   1        2.87        3.76      1.25 o
   7   9   1        0.40        0.45      1.28 o
   8   9   1        3.67        3.81      1.34 o
   9   9   1        1.48        2.16      1.36 o
  -4  10   1        1.17        3.78      1.82 o
  -3  10   1        5.30        9.43      1.93 o
  -2  10   1        0.14        4.75      1.91 o
  -1  10   1        8.46       11.21      2.01 o
   0  10   1        7.63       10.16      1.83 o
   1  10   1        4.98        7.32      1.81 o
   2  10   1        1.23        3.59      1.88 o
   3  10   1        1.16        4.44      1.58 o
 -20   0   2        0.83        3.41      1.80 o
 -19   0   2       22.94       24.85      1.91 o
 -18   0   2       33.91       38.21      1.80 o
 -17   0   2       13.01       14.96      1.35 o
 -16   0   2       34.08       39.38      1.35 o
 -15   0   2       15.90       16.74      1.12 o
 -14   0   2       37.19       39.83      1.32 o
 -13   0   2       30.68       30.23      1.14 o
 -12   0   2       14.25       15.24      0.97 o
 -11   0   2      347.84      390.40      6.57 o
 -10   0   2      314.16      336.88      4.51 o
  -9   0   2      328.23      352.88      3.41 o
  -8   0   2      382.42      393.89      4.04 o
  -7   0   2      996.12     1081.53      9.61 o
  -6   0   2      145.73      137.52      1.02 o
  -5   0   2       58.87       75.63      1.11 o
  -4   0   2     6383.40     6518.55     73.06 o
  -3   0   2     5430.59     5645.23     85.80 o
   2   0   2     5409.05     5638.06     51.13 o
   3   0   2     5941.51     6181.29     36.94 o
   4   0   2      260.66      268.27      2.12 o
   5   0   2      439.38      403.89      2.04 o
   6   0   2      928.84     1029.28      4.54 o
   7   0   2      559.22      547.73      3.02 o
   8   0   2      309.16      330.07      2.08 o
   9   0   2      278.63      288.78      2.38 o
  10   0   2      440.36      494.72      5.75 o
  11   0   2       89.83       78.72      1.27 o
  12   0   2       41.95       44.10      1.26 o
  13   0   2       67.88       68.38      1.38 o
  14   0   2        7.60        7.89      1.14 o
  15   0   2       42.51       45.89      1.67 o
  16   0   2       13.86       16.42      1.50 o
  17   0   2       13.58       14.83      1.87 o
  18   0   2       19.42       25.32      2.19 o
  19   0   2        0.63        1.61      1.96 o
 -20   1   2        2.03        2.65      1.41 o
 -19   1   2       15.97       19.68      1.34 o
 -18   1   2        3.74        4.08      1.05 o
 -17   1   2       15.55       17.89      1.13 o
 -16   1   2       25.14       25.07      0.98 o
 -15   1   2       12.12       11.58      0.77 o
 -14   1   2       20.64       21.19      0.78 o
 -13   1   2       29.60       22.96      0.63 o
 -12   1   2      199.58      214.93      2.30 o
 -11   1   2      148.26      142.90      1.11 o
 -10   1   2       60.11       59.68      0.63 o
  -9   1   2       39.16       32.48      0.58 o
  -8   1   2       56.44       54.85      0.57 o
  -7   1   2     1068.88     1170.54      5.97 o
  -6   1   2     1021.36     1090.13      5.72 o
  -5   1   2      584.78      573.60      4.47 o
  -4   1   2       23.40       25.31      0.33 o
  -3   1   2      182.31      164.87      1.53 o
  -2   1   2      698.15      712.51      4.83 o
   1   1   2      604.10      613.70      4.31 o
   2   1   2      215.37      205.76      2.03 o
   3   1   2       41.72       41.71      0.69 o
   4   1   2      502.81      505.59      3.50 o
   5   1   2      877.35      976.35      7.07 o
   6   1   2      859.96      966.82      5.93 o
   7   1   2      136.45      126.10      0.89 o
   8   1   2       29.06       25.56      0.37 o
   9   1   2       96.91       94.54      1.15 o
  10   1   2      144.30      146.70      1.37 o
  11   1   2      240.41      253.32      2.77 o
  12   1   2       30.26       23.25      0.65 o
  13   1   2       11.81       12.04      0.75 o
  14   1   2       17.78       17.60      0.87 o
  15   1   2        7.35        8.61      0.89 o
  16   1   2       12.96       15.99      1.13 o
  17   1   2        1.94        2.38      1.12 o
  18   1   2       13.01       16.53      1.35 o
  19   1   2        6.22        9.72      1.46 o
 -19   2   2        3.81        4.75      1.36 o
 -18   2   2        0.80        1.04      1.20 o
 -17   2   2        5.66        4.49      1.07 o
 -16   2   2        5.23        6.41      0.98 o
 -15   2   2       21.27       22.52      0.95 o
 -14   2   2       78.20       80.21      1.92 o
 -13   2   2       13.95       12.40      0.67 o
 -12   2   2       90.67       86.74      1.86 o
 -11   2   2       53.45       46.91      1.47 o
 -10   2   2       25.47       24.43      0.59 o
  -9   2   2       90.37       88.61      0.87 o
  -8   2   2       42.24       34.53      0.59 o
  -7   2   2      231.49      265.66      3.12 o
  -6   2   2     1037.14     1187.64     11.04 o
  -5   2   2      359.19      364.53      2.86 o
  -4   2   2      436.03      471.95      3.92 o
  -3   2   2      992.09     1062.28      9.18 o
  -2   2   2      575.43      619.36      4.64 o
  -1   2   2      211.34      233.25      2.05 o
   0   2   2       81.43      107.24      0.89 o
   1   2   2      633.58      656.43      3.98 o
   2   2   2     1095.80     1157.32      7.08 o
   3   2   2      633.18      661.66      4.67 o
   4   2   2      334.80      346.50      2.54 o
   5   2   2      901.32     1050.29      7.92 o
   6   2   2      240.24      280.29      2.48 o
   7   2   2       54.04       47.83      0.73 o
   8   2   2       65.45       65.75      0.98 o
   9   2   2        6.81        7.67      0.48 o
  10   2   2       56.70       48.43      1.47 o
  11   2   2       41.18       44.76      1.37 o
  12   2   2       19.26       19.16      0.64 o
  13   2   2       65.88       67.11      2.01 o
  14   2   2       15.92       16.98      0.98 o
  15   2   2        3.06        3.58      0.97 o
  16   2   2        8.46        8.33      1.02 o
  17   2   2        4.05        4.79      1.10 o
  18   2   2        5.15        6.04      1.29 o
 -19   3   2        1.44        1.77      1.31 o
 -18   3   2        3.87        4.72      1.12 o
 -17   3   2        0.38       -0.04      0.99 o
 -16   3   2        1.91        1.41      0.96 o
 -15   3   2        1.34        1.96      0.84 o
 -14   3   2        4.10        3.24      0.83 o
 -13   3   2       41.53       38.37      1.20 o
 -12   3   2        5.12        4.48      0.45 o
 -11   3   2       12.11       11.41      0.56 o
 -10   3   2       60.18       64.90      1.29 o
  -9   3   2       62.03       67.23      0.99 o
  -8   3   2       14.82       11.11      0.46 o
  -7   3   2       38.39       32.30      0.56 o
  -6   3   2      654.65      763.36      7.46 o
  -5   3   2      355.08      353.61      3.13 o
  -4   3   2      420.41      456.25      3.55 o
  -3   3   2      517.86      582.72      5.24 o
  -2   3   2      104.37      110.17      0.93 o
  -1   3   2      238.04      244.65      2.06 o
   0   3   2      251.13      257.29      2.19 o
   1   3   2       74.00       72.39      0.60 o
   2   3   2      442.93      466.09      3.08 o
   3   3   2      547.53      563.19      6.44 o
   4   3   2      332.44      331.11      3.17 o
   5   3   2      764.78      894.89      8.70 o
   6   3   2       51.95       47.52      0.64 o
   7   3   2       13.24       11.24      0.40 o
   8   3   2       36.01       39.07      0.73 o
   9   3   2       97.90       90.10      1.68 o
  10   3   2       15.48       15.89      0.58 o
  11   3   2        2.40        1.98      0.59 o
  12   3   2       31.70       28.23      1.10 o
  13   3   2        8.92        8.31      0.82 o
  14   3   2        1.20        1.00      0.84 o
  15   3   2        2.64        2.93      0.88 o
  16   3   2        1.91        1.87      0.96 o
  17   3   2        1.27        1.43      0.98 o
  18   3   2        1.24        1.71      1.16 o
 -18   4   2        0.08        0.46      1.22 o
 -17   4   2        0.62        1.33      1.10 o
 -16   4   2        5.78        7.36      1.05 o
 -15   4   2        1.36        1.15      0.92 o
 -14   4   2        0.26        0.43      0.92 o
 -13   4   2        6.36        5.71      0.91 o
 -12   4   2       33.69       33.58      1.22 o
 -11   4   2        6.67        5.70      0.63 o
 -10   4   2       21.58       16.78      1.46 o
  -9   4   2        4.52        4.12      0.35 o
  -8   4   2       52.26       46.04      0.81 o
  -7   4   2      252.93      254.75      4.16 o
  -6   4   2      717.92      792.03     10.06 o
  -5   4   2       64.68       69.18      0.80 o
  -4   4   2      168.41      174.46      2.05 o
  -3   4   2      135.88      140.62      1.49 o
  -2   4   2      686.87      752.28      9.64 o
  -1   4   2      153.37      163.23      2.44 o
   0   4   2      157.40      167.61      2.89 o
   1   4   2      704.58      779.13      9.14 o
   2   4   2       81.26       76.01      1.37 o
   3   4   2      206.87      216.54      2.75 o
   4   4   2       22.27       22.69      0.50 o
   5   4   2      766.27      815.33     14.53 o
   6   4   2      291.23      285.49      5.03 o
   7   4   2       32.31       28.86      0.95 o
   8   4   2        6.25        6.45      0.55 o
   9   4   2       22.14       22.78      0.70 o
  10   4   2       16.35       13.53      0.70 o
  11   4   2       46.50       46.92      1.37 o
  12   4   2        9.34        8.12      0.76 o
  13   4   2        0.77        0.75      0.78 o
  14   4   2        1.88        1.50      0.95 o
  15   4   2        6.65        7.39      1.03 o
  16   4   2        0.98        1.45      1.09 o
  17   4   2        0.48       -0.67      1.24 o
 -17   5   2        7.85       10.20      1.29 o
 -16   5   2        6.71        7.43      1.17 o
 -15   5   2        0.30        0.11      1.10 o
 -14   5   2        0.06        0.93      1.10 o
 -13   5   2        5.03        6.36      1.10 o
 -12   5   2       25.66       21.94      1.18 o
 -11   5   2       57.19       52.60      2.29 o
 -10   5   2      176.01      178.10      4.36 o
  -9   5   2      127.08      127.50      3.31 o
  -8   5   2       41.04       46.02      1.32 o
  -7   5   2        7.41        6.21      0.58 o
  -6   5   2      114.27      116.32      2.15 o
  -5   5   2       22.51       22.63      0.98 o
  -4   5   2       70.22       60.86      1.22 o
  -3   5   2       21.74       24.65      0.61 o
  -2   5   2      213.00      218.43      3.68 o
  -1   5   2      167.92      177.51      3.88 o
   0   5   2      160.48      167.49      3.76 o
   1   5   2      177.07      176.95      3.60 o
   2   5   2       30.52       32.38      0.83 o
   3   5   2       59.77       50.27      1.46 o
   4   5   2       37.27       37.86      0.78 o
   5   5   2      124.04      114.77      2.62 o
   6   5   2       22.78       18.72      0.63 o
   7   5   2       39.14       31.66      1.00 o
   8   5   2      120.21      105.23      2.85 o
   9   5   2      113.48      107.76      3.19 o
  10   5   2       38.05       35.83      1.10 o
  11   5   2       52.28       50.12      1.80 o
  12   5   2        6.10        6.30      0.93 o
  13   5   2        3.69        3.60      0.97 o
  14   5   2        1.12        1.70      1.08 o
  15   5   2        1.29        1.93      1.34 o
  16   5   2        9.32       11.57      1.39 o
 -16   6   2        9.47       13.44      1.37 o
 -15   6   2        3.51        3.63      1.23 o
 -14   6   2        0.74        0.07      1.25 o
 -13   6   2        0.27        1.24      1.13 o
 -12   6   2        2.29        1.44      1.05 o
 -11   6   2       47.01       40.88      2.04 o
 -10   6   2       78.26       76.40      2.22 o
  -9   6   2       56.08       59.11      2.27 o
  -8   6   2      160.41      167.25      4.16 o
  -7   6   2      104.97      108.04      1.86 o
  -6   6   2       15.65       18.38      0.86 o
  -5   6   2       80.88       71.21      3.99 o
  -4   6   2       29.03       30.31      1.11 o
  -3   6   2      248.75      267.04      6.54 o
  -2   6   2       79.00       77.58      2.16 o
  -1   6   2       82.23       78.47      2.28 o
   0   6   2       50.90       46.98      1.55 o
   1   6   2       40.48       39.01      1.69 o
   2   6   2      269.78      273.40      6.99 o
   3   6   2       10.31       11.04      0.59 o
   4   6   2      140.39      123.84      4.44 o
   5   6   2       22.91       20.61      0.83 o
   6   6   2       52.68       50.78      1.78 o
   7   6   2      170.59      164.32      4.38 o
   8   6   2       40.44       43.57      1.31 o
   9   6   2       68.66       64.22      2.72 o
  10   6   2       53.55       50.43      2.26 o
  11   6   2        1.14        2.09      0.98 o
  12   6   2        1.05       -0.16      1.03 o
  13   6   2        0.90        0.93      1.13 o
  14   6   2        4.27        4.92      1.16 o
  15   6   2        9.76       11.79      1.40 o
 -14   7   2        4.34        4.43      1.44 o
 -13   7   2        3.32        6.11      1.21 o
 -12   7   2        7.89        8.31      1.26 o
 -11   7   2       11.49       10.16      1.19 o
 -10   7   2       36.16       33.83      1.35 o
  -9   7   2       13.14       12.42      1.09 o
  -8   7   2       18.23       16.89      1.44 o
  -7   7   2       72.42       73.82      2.54 o
  -6   7   2       19.94       21.06      1.16 o
  -5   7   2       63.16       63.81      2.01 o
  -4   7   2        6.30        5.47      0.91 o
  -3   7   2       49.98       46.80      1.99 o
  -2   7   2       10.00       12.52      0.94 o
  -1   7   2       20.84       23.31      1.41 o
   0   7   2        8.46        9.96      0.98 o
   1   7   2       13.86       15.86      1.42 o
   2   7   2       20.44       21.16      1.12 o
   3   7   2        7.95        7.26      0.78 o
   4   7   2       63.12       60.83      2.24 o
   5   7   2       22.73       20.25      1.25 o
   6   7   2       95.26       95.89      3.69 o
   7   7   2       10.65        9.75      1.08 o
   8   7   2        8.82        7.64      1.06 o
   9   7   2       45.46       47.65      2.18 o
  10   7   2       14.06       12.48      1.12 o
  11   7   2        7.59        8.73      1.11 o
  12   7   2        5.08        6.40      1.18 o
  13   7   2        4.28        5.68      1.29 o
 -12   8   2        2.50        4.15      1.39 o
 -11   8   2        0.45        0.23      1.29 o
 -10   8   2        1.18        1.75      1.21 o
  -9   8   2        0.82        0.80      1.18 o
  -8   8   2        6.07        3.75      1.09 o
  -7   8   2        8.44        9.20      1.18 o
  -6   8   2        4.31        3.79      1.19 o
  -5   8   2       16.22       18.33      1.25 o
  -4   8   2       80.62       82.58      3.06 o
  -3   8   2       41.40       47.62      2.61 o
  -2   8   2       10.78       10.47      1.28 o
  -1   8   2        8.56        7.82      1.06 o
   0   8   2       10.87       11.18      1.20 o
   1   8   2        4.71        4.23      1.16 o
   2   8   2       29.03       28.64      1.51 o
   3   8   2       68.62       70.28      3.86 o
   4   8   2       19.71       24.16      1.36 o
   5   8   2        7.87        8.26      1.06 o
   6   8   2        4.31        4.71      1.09 o
   7   8   2        8.47        8.01      1.15 o
   8   8   2        4.38        4.71      1.13 o
   9   8   2        0.77        0.24      1.18 o
  10   8   2        1.44        0.91      1.22 o
  11   8   2        1.90        1.80      1.29 o
  -9   9   2        0.40       -0.33      1.36 o
  -8   9   2        4.10        4.07      1.43 o
  -7   9   2        1.76        1.04      1.38 o
  -6   9   2        0.20       -0.39      1.41 o
  -5   9   2        1.42        2.71      1.42 o
  -4   9   2       18.01       23.76      2.32 o
  -3   9   2        3.85        7.33      1.55 o
  -2   9   2       11.58       13.02      1.56 o
  -1   9   2        7.50        8.86      1.54 o
   0   9   2        8.06        7.14      1.45 o
   1   9   2        9.64        9.66      1.37 o
   2   9   2        2.28        3.14      1.33 o
   3   9   2       19.97       21.16      1.68 o
   4   9   2        5.32        5.46      1.35 o
   5   9   2        0.05       -0.48      1.33 o
   6   9   2        0.36        0.88      1.25 o
   7   9   2        2.17        1.58      1.29 o
   8   9   2        0.32        0.20      1.32 o
  -3  10   2       17.91       22.12      2.09 o
  -2  10   2        5.02       11.07      2.03 o
  -1  10   2        9.55       14.19      2.10 o
   0  10   2       13.96       17.64      1.95 o
   1  10   2        4.01        8.75      1.77 o
   2  10   2       18.78       22.79      1.98 o
 -20   1   3        1.60        2.87      1.50 o
 -19   1   3        1.20        1.75      1.43 o
 -18   1   3        8.29        8.95      1.27 o
 -17   1   3        8.02        7.68      1.00 o
 -16   1   3       11.12       11.67      0.90 o
 -15   1   3        3.10        3.36      0.74 o
 -14   1   3       12.77       13.94      0.69 o
 -13   1   3       44.46       40.72      1.04 o
 -12   1   3       55.43       53.32      0.90 o
 -11   1   3       25.70       24.01      0.51 o
 -10   1   3      257.02      242.11      2.90 o
  -9   1   3      196.51      230.27      1.54 o
  -8   1   3      299.06      333.04      2.23 o
  -7   1   3       69.38       61.58      0.80 o
  -6   1   3      783.89      812.08      3.72 o
  -5   1   3      272.63      287.78      1.82 o
  -4   1   3      321.35      345.73      2.62 o
  -3   1   3     1069.00     1096.04      7.51 o
  -2   1   3     1482.22     1535.32     10.02 o
  -1   1   3        1.77        1.79      0.13 o
   0   1   3      192.03      192.95      1.64 o
   1   1   3     1200.37     1202.89     10.04 o
   2   1   3     1961.22     1981.71     13.64 o
   3   1   3      169.13      172.90      1.62 o
   4   1   3      139.03      140.62      1.39 o
   5   1   3      893.14      912.72      7.43 o
   6   1   3      298.84      276.47      2.36 o
   7   1   3      201.61      242.15      2.21 o
   8   1   3      219.69      245.12      2.08 o
   9   1   3      143.23      131.43      1.18 o
  10   1   3       15.72       15.63      0.59 o
  11   1   3        3.63        3.50      0.65 o
  12   1   3       51.10       50.30      1.11 o
  13   1   3       17.73       18.13      0.88 o
  14   1   3        1.55        1.29      0.89 o
  15   1   3       16.78       15.97      1.01 o
  16   1   3       12.44       13.06      1.06 o
  17   1   3        4.03        4.26      1.27 o
  18   1   3        0.46        1.30      1.35 o
 -19   2   3        0.83        0.69      1.84 o
 -18   2   3        1.45        2.42      1.23 o
 -17   2   3        3.56        2.82      1.14 o
 -16   2   3       17.14       18.33      1.12 o
 -15   2   3       22.03       21.85      1.01 o
 -14   2   3       46.37       42.25      1.59 o
 -13   2   3        8.59        6.35      0.73 o
 -12   2   3       45.68       40.80      0.93 o
 -11   2   3      115.45      108.13      1.44 o
 -10   2   3       36.36       35.25      0.74 o
  -9   2   3       21.51       20.60      0.46 o
  -8   2   3        5.68        4.71      0.36 o
  -7   2   3       27.29       25.94      0.43 o
  -6   2   3      431.91      457.12      3.14 o
  -5   2   3       89.39      101.63      1.07 o
  -4   2   3      165.84      182.12      1.72 o
  -3   2   3      270.89      296.90      1.85 o
  -2   2   3      343.08      334.47      2.33 o
  -1   2   3      153.76      152.74      1.31 o
   0   2   3      142.99      144.17      0.87 o
   1   2   3      151.45      145.21      1.12 o
   2   2   3      417.33      453.85      4.35 o
   3   2   3      106.98      108.36      0.87 o
   4   2   3      204.80      221.37      1.83 o
   5   2   3      342.50      354.36      3.35 o
   6   2   3        7.73        6.85      0.36 o
   7   2   3       10.41       10.87      0.39 o
   8   2   3       11.91       11.77      0.45 o
   9   2   3       54.60       48.62      0.71 o
  10   2   3       16.04       15.16      0.63 o
  11   2   3        6.65        7.15      0.65 o
  12   2   3       33.14       27.10      0.82 o
  13   2   3       19.35       20.09      1.02 o
  14   2   3       12.86       11.49      1.01 o
  15   2   3        1.19        1.20      1.02 o
  16   2   3        2.28        1.78      1.12 o
  17   2   3        1.11        1.59      1.37 o
  18   2   3        3.08        2.13      1.44 o
 -19   3   3        0.52        0.98      1.29 o
 -18   3   3        4.01        3.78      1.09 o
 -17   3   3        1.02        1.72      1.00 o
 -16   3   3        0.62        1.33      0.96 o
 -15   3   3       24.42       21.92      0.94 o
 -14   3   3        5.32        4.64      0.78 o
 -13   3   3        0.93        0.94      0.66 o
 -12   3   3        0.51        0.15      0.61 o
 -11   3   3       50.74       42.41      1.13 o
 -10   3   3       15.12       15.07      0.57 o
  -9   3   3       57.23       55.95      0.83 o
  -8   3   3        6.11        5.42      0.39 o
  -7   3   3      150.19      176.56      1.53 o
  -6   3   3      106.57      104.70      0.90 o
  -5   3   3      185.45      195.55      2.64 o
  -4   3   3      378.91      465.04      4.31 o
  -3   3   3       97.41      112.87      1.02 o
  -2   3   3       56.86       54.23      0.51 o
  -1   3   3       30.13       31.37      0.40 o
   0   3   3       59.24       60.89      0.55 o
   1   3   3       80.20       86.98      0.55 o
   2   3   3       21.36       24.97      0.38 o
   3   3   3      605.01      701.77      6.37 o
   4   3   3       79.01       63.70      1.30 o
   5   3   3      114.61      118.16      1.27 o
   6   3   3       92.33      105.23      1.33 o
   7   3   3       13.20       12.38      0.54 o
   8   3   3       94.25       94.04      1.24 o
   9   3   3        1.94        1.19      0.56 o
  10   3   3       50.65       47.16      0.82 o
  11   3   3        9.08        7.32      0.66 o
  12   3   3        3.78        4.02      0.79 o
  13   3   3       10.88       10.42      0.82 o
  14   3   3        7.47        6.94      0.87 o
  15   3   3        1.07        0.58      0.91 o
  16   3   3        4.43        5.93      1.04 o
  17   3   3        1.56        2.47      1.12 o
 -18   4   3        1.02        1.46      1.25 o
 -17   4   3        6.83        9.33      1.16 o
 -16   4   3        0.84        1.15      1.05 o
 -15   4   3       13.93       12.56      1.02 o
 -14   4   3        7.16        7.93      0.93 o
 -13   4   3        1.29        1.35      0.73 o
 -12   4   3        4.21        4.17      0.74 o
 -11   4   3        2.86        2.92      0.74 o
 -10   4   3       31.53       27.14      0.75 o
  -9   4   3       15.98       14.70      0.67 o
  -8   4   3       21.72       20.41      1.32 o
  -7   4   3       30.30       29.87      0.60 o
  -6   4   3       30.21       30.60      0.53 o
  -5   4   3       34.86       38.50      0.61 o
  -4   4   3      100.69      110.12      1.39 o
  -3   4   3      470.17      512.14      5.45 o
  -2   4   3      203.03      225.36      2.39 o
  -1   4   3      209.19      222.27      2.74 o
   0   4   3      242.16      246.79      2.36 o
   1   4   3      177.42      188.80      2.06 o
   2   4   3      449.04      496.56      4.55 o
   3   4   3       29.23       28.69      0.53 o
   4   4   3       16.86       17.50      0.50 o
   5   4   3        5.22        5.56      0.64 o
   6   4   3       48.82       51.08      0.97 o
   7   4   3       16.07       14.56      0.71 o
   8   4   3        4.89        4.36      0.50 o
   9   4   3       18.92       16.41      0.67 o
  10   4   3       19.27       15.88      0.68 o
  11   4   3        1.56        1.27      0.70 o
  12   4   3        1.55        1.84      0.79 o
  13   4   3        5.62        5.34      0.89 o
  14   4   3       18.47       20.00      1.22 o
  15   4   3        1.70        1.49      1.13 o
  16   4   3        5.94        6.79      1.16 o
  17   4   3        0.56        1.22      1.40 o
 -17   5   3        0.24       -0.61      1.27 o
 -16   5   3        6.68        6.77      1.19 o
 -15   5   3        0.92        0.52      1.08 o
 -14   5   3        2.71        3.36      1.11 o
 -13   5   3        4.41        5.75      1.11 o
 -12   5   3       11.70       10.94      1.12 o
 -11   5   3       30.09       26.01      1.08 o
 -10   5   3       19.31       11.42      1.26 o
  -9   5   3       77.37       69.84      1.63 o
  -8   5   3      166.43      169.33      2.63 o
  -7   5   3        4.68        4.16      0.61 o
  -6   5   3        3.72        3.14      0.45 o
  -5   5   3       48.99       43.40      1.05 o
  -4   5   3       13.52       15.45      0.56 o
  -3   5   3       22.69       22.38      0.58 o
  -2   5   3       55.59       47.98      1.09 o
  -1   5   3       30.33       30.50      0.74 o
   0   5   3       89.41       85.35      1.54 o
   1   5   3       14.85       14.10      0.52 o
   2   5   3        2.82        2.46      0.29 o
   3   5   3       27.30       24.87      0.82 o
   4   5   3       16.63       16.02      0.59 o
   5   5   3        5.57        5.59      0.57 o
   6   5   3       47.64       42.03      1.19 o
   7   5   3      173.13      161.95      6.49 o
   8   5   3       34.14       26.37      0.97 o
   9   5   3       20.07       16.89      1.00 o
  10   5   3       17.84       14.29      1.06 o
  11   5   3        2.99        2.12      0.93 o
  12   5   3       10.72       12.19      1.00 o
  13   5   3        4.40        3.10      1.08 o
  14   5   3        1.86        0.73      1.17 o
  15   5   3        2.56        1.91      1.23 o
  16   5   3        1.02        0.14      1.46 o
 -16   6   3        3.04        5.03      1.42 o
 -15   6   3        1.65        1.41      1.28 o
 -14   6   3       11.22       12.79      1.33 o
 -13   6   3        2.25        1.80      1.21 o
 -12   6   3       38.65       40.92      1.62 o
 -11   6   3        1.89        1.97      1.03 o
 -10   6   3       20.49       20.99      1.39 o
  -9   6   3        7.37        7.48      0.97 o
  -8   6   3       59.38       52.31      1.56 o
  -7   6   3       45.66       39.31      1.19 o
  -6   6   3       50.34       42.96      1.77 o
  -5   6   3       24.40       22.14      1.08 o
  -4   6   3       57.18       59.13      1.72 o
  -3   6   3       38.09       36.90      1.30 o
  -2   6   3       20.65       20.57      1.13 o
  -1   6   3      111.17      106.78      3.34 o
   0   6   3       26.88       26.43      0.92 o
   1   6   3       19.79       19.93      0.84 o
   2   6   3       39.51       35.28      1.10 o
   3   6   3       55.47       52.87      1.75 o
   4   6   3       11.44       11.58      0.69 o
   5   6   3       57.36       50.12      1.27 o
   6   6   3       59.17       49.03      1.51 o
   7   6   3       39.74       39.10      1.36 o
   8   6   3        5.63        4.80      0.89 o
   9   6   3       17.83       17.49      1.12 o
  10   6   3        0.85        0.33      1.10 o
  11   6   3       33.00       31.45      1.48 o
  12   6   3        0.55       -0.51      1.16 o
  13   6   3        3.81        3.96      1.21 o
  14   6   3        6.14        7.14      1.32 o
 -14   7   3        0.99        1.85      1.50 o
 -13   7   3       10.65       12.08      1.26 o
 -12   7   3        3.12        1.44      1.30 o
 -11   7   3       17.70       18.21      1.33 o
 -10   7   3       10.16        7.03      1.19 o
  -9   7   3       21.55       19.10      1.24 o
  -8   7   3       16.08       16.14      1.20 o
  -7   7   3       14.15       14.84      1.16 o
  -6   7   3       35.34       34.40      1.27 o
  -5   7   3       20.47       17.69      1.01 o
  -4   7   3        7.18        6.97      0.87 o
  -3   7   3       37.58       34.45      1.72 o
  -2   7   3       18.42       19.67      1.15 o
  -1   7   3       23.49       23.52      1.49 o
   0   7   3       48.98       45.45      1.47 o
   1   7   3        2.67        2.51      0.83 o
   2   7   3       26.88       27.39      1.12 o
   3   7   3        1.00        0.51      0.78 o
   4   7   3       32.31       30.33      1.48 o
   5   7   3       29.66       27.07      1.24 o
   6   7   3        9.00       10.96      1.05 o
   7   7   3       41.78       37.86      1.43 o
   8   7   3        5.84        3.75      1.05 o
   9   7   3       15.59       14.63      1.15 o
  10   7   3        6.63        6.61      1.12 o
  11   7   3       13.45       13.21      1.18 o
  12   7   3        3.03        3.13      1.30 o
 -12   8   3        1.65       -0.51      1.39 o
 -11   8   3        3.72        3.30      1.30 o
 -10   8   3        7.39        7.83      1.36 o
  -9   8   3        1.18        2.10      1.32 o
  -8   8   3       19.93       24.18      1.44 o
  -7   8   3       11.07       10.80      1.21 o
  -6   8   3       10.78       10.03      1.19 o
  -5   8   3       14.65       13.47      1.27 o
  -4   8   3        1.55        3.07      1.33 o
  -3   8   3       10.12       10.06      1.27 o
  -2   8   3        1.15        1.99      1.11 o
  -1   8   3       20.35       20.01      1.28 o
   0   8   3       12.34       11.61      0.96 o
   1   8   3        3.89        3.37      0.88 o
   2   8   3        1.83        1.90      0.92 o
   3   8   3        8.00        6.93      1.00 o
   4   8   3        7.02        6.85      1.00 o
   5   8   3        7.60        7.08      1.08 o
   6   8   3       17.95       18.63      1.22 o
   7   8   3       14.35       19.62      1.25 o
   8   8   3        1.46        2.25      1.24 o
   9   8   3        8.32        7.65      1.32 o
  10   8   3        2.23        2.12      1.36 o
  -8   9   3        0.78        3.00      1.49 o
  -7   9   3       15.25       14.70      1.55 o
  -6   9   3       25.24       29.20      1.53 o
  -5   9   3       19.03       22.45      2.17 o
  -4   9   3        7.34        8.63      1.47 o
  -3   9   3       10.02       12.27      1.48 o
  -2   9   3       12.85       15.56      1.48 o
  -1   9   3        0.97        0.87      1.18 o
   0   9   3        6.38        5.33      1.10 o
   1   9   3       11.75       13.23      1.24 o
   2   9   3        8.87        9.70      1.26 o
   3   9   3       12.43       15.49      2.10 o
   4   9   3       23.21       24.63      1.55 o
   5   9   3       17.23       20.04      1.71 o
   6   9   3       10.00       12.29      1.42 o
   7   9   3        0.17        1.25      1.38 o
 -19   0   4       17.98       22.38      2.31 o
 -18   0   4        4.78        4.06      1.96 o
 -17   0   4        1.50        2.00      1.74 o
 -16   0   4        4.00        4.06      1.35 o
 -15   0   4        1.34        0.53      1.24 o
 -14   0   4       33.34       36.80      1.64 o
 -13   0   4        2.47        2.16      0.92 o
 -12   0   4       44.17       44.34      1.56 o
 -11   0   4       32.39       34.98      1.81 o
 -10   0   4       93.99       77.84      1.35 o
  -9   0   4       35.92       41.26      0.71 o
  -8   0   4      140.81      154.57      1.78 o
  -7   0   4      336.60      339.09      2.78 o
  -6   0   4     2089.71     2296.40     22.16 o
  -5   0   4     1467.00     1545.43     16.75 o
  -4   0   4     1292.21     1400.57     19.32 o
  -3   0   4     1054.69     1213.47     15.35 o
  -2   0   4     1339.61     1542.60     18.38 o
  -1   0   4      158.62      219.74      3.16 o
   0   0   4     1258.99     1434.68     21.49 o
   1   0   4      509.07      594.30     10.28 o
   2   0   4     1118.01     1263.19     18.51 o
   3   0   4     1113.50     1168.46     16.57 o
   4   0   4     2422.04     2632.33     25.56 o
   5   0   4      435.79      443.74      4.81 o
   6   0   4      308.97      329.99      4.01 o
   7   0   4      123.23      152.38      1.51 o
   8   0   4       82.26       73.85      1.52 o
   9   0   4       67.14       67.23      1.70 o
  10   0   4       59.49       62.93      1.55 o
  11   0   4       32.37       34.06      1.46 o
  12   0   4       66.73       68.39      1.73 o
  13   0   4        2.26        1.83      1.40 o
  14   0   4        6.03        7.56      1.50 o
  15   0   4        0.19        1.21      1.54 o
  16   0   4        3.68        4.76      1.71 o
  17   0   4       11.12       14.44      1.93 o
 -19   1   4        0.02        0.62      1.52 o
 -18   1   4        1.93        2.21      1.37 o
 -17   1   4        0.78        0.32      1.31 o
 -16   1   4        0.92        1.29      1.02 o
 -15   1   4       12.07       11.93      0.77 o
 -14   1   4       10.63        9.79      0.68 o
 -13   1   4       29.24       24.22      1.27 o
 -12   1   4      106.78       98.97      2.82 o
 -11   1   4       47.98       37.91      1.14 o
 -10   1   4       36.07       34.99      0.62 o
  -9   1   4       13.62       14.46      0.38 o
  -8   1   4       68.39       64.05      0.73 o
  -7   1   4       74.66       87.48      0.91 o
  -6   1   4      130.08      136.15      1.13 o
  -5   1   4       51.48       52.50      0.57 o
  -4   1   4      522.21      587.29      4.45 o
  -3   1   4      102.98      120.41      0.74 o
  -2   1   4      192.18      236.99      1.72 o
  -1   1   4        6.25        6.04      0.20 o
   0   1   4      195.90      238.62      2.09 o
   1   1   4      139.39      161.41      1.45 o
   2   1   4      383.48      441.06      3.50 o
   3   1   4       38.90       36.86      0.38 o
   4   1   4      128.90      144.42      1.03 o
   5   1   4       74.75       82.84      0.92 o
   6   1   4       54.53       58.06      0.76 o
   7   1   4       17.49       16.92      0.32 o
   8   1   4       18.96       17.97      0.38 o
   9   1   4       49.75       43.78      1.03 o
  10   1   4      122.75      121.34      1.86 o
  11   1   4       18.08       17.97      0.75 o
  12   1   4       13.79       15.02      0.90 o
  13   1   4       15.78       17.74      0.99 o
  14   1   4        0.48        0.01      0.97 o
  15   1   4        0.94        0.78      1.14 o
  16   1   4        0.43        1.93      1.25 o
  17   1   4        0.33        3.26      1.52 o
 -19   2   4        1.01        2.43      1.75 o
 -18   2   4        0.96        0.43      1.63 o
 -17   2   4        1.26        3.57      1.07 o
 -16   2   4        0.55        0.20      0.98 o
 -15   2   4        3.12        2.32      0.94 o
 -14   2   4       17.34       17.68      1.08 o
 -13   2   4      101.49       98.14      2.53 o
 -12   2   4       34.85       34.79      0.87 o
 -11   2   4       51.83       54.52      0.92 o
 -10   2   4       40.76       40.13      0.70 o
  -9   2   4        0.28        0.38      0.37 o
  -8   2   4       27.08       27.34      0.45 o
  -7   2   4      142.95      155.30      1.44 o
  -6   2   4      142.97      157.19      1.41 o
  -5   2   4      158.05      172.88      1.39 o
  -4   2   4      171.77      200.84      1.70 o
  -3   2   4      296.31      326.21      2.53 o
  -2   2   4      296.66      319.25      1.72 o
  -1   2   4      349.13      386.24      2.43 o
   0   2   4      239.09      260.79      1.98 o
   1   2   4      127.44      147.91      1.22 o
   2   2   4      227.41      257.25      2.31 o
   3   2   4      113.68      122.30      1.27 o
   4   2   4      159.34      174.19      2.07 o
   5   2   4       89.15      107.27      1.28 o
   6   2   4       17.81       19.05      0.42 o
   7   2   4        1.56        1.43      0.37 o
   8   2   4       27.22       26.96      0.67 o
   9   2   4       28.51       29.16      0.69 o
  10   2   4       41.50       42.31      1.04 o
  11   2   4       59.50       58.69      1.53 o
  12   2   4       21.04       20.46      1.05 o
  13   2   4       10.69        9.36      1.07 o
  14   2   4        0.31        0.74      1.03 o
  15   2   4        2.23        3.02      1.21 o
  16   2   4        0.39       -0.08      1.37 o
  17   2   4        0.59        1.09      1.41 o
 -18   3   4        0.11        0.43      1.24 o
 -17   3   4        0.07        0.60      1.07 o
 -16   3   4       15.57       15.46      1.08 o
 -15   3   4        3.82        3.60      0.87 o
 -14   3   4       27.82       25.66      0.98 o
 -13   3   4       43.11       41.44      1.24 o
 -12   3   4        3.66        3.57      0.68 o
 -11   3   4        5.89        6.18      0.59 o
 -10   3   4        5.68        6.24      0.58 o
  -9   3   4        2.04        1.81      0.51 o
  -8   3   4       25.31       26.02      0.55 o
  -7   3   4       22.07       24.29      0.48 o
  -6   3   4      326.34      387.94      3.92 o
  -5   3   4      141.75      157.63      1.89 o
  -4   3   4      513.83      581.04      5.75 o
  -3   3   4       26.63       28.69      0.38 o
  -2   3   4       98.38       92.59      0.79 o
  -1   3   4        1.14        0.91      0.24 o
   0   3   4       60.36       56.39      0.74 o
   1   3   4       15.93       13.60      0.34 o
   2   3   4      424.00      491.16      5.71 o
   3   3   4       81.08       82.23      1.22 o
   4   3   4      395.62      471.36      6.08 o
   5   3   4       69.96       64.51      0.84 o
   6   3   4       44.03       44.66      0.78 o
   7   3   4        0.02       -0.04      0.51 o
   8   3   4        4.10        4.87      0.60 o
   9   3   4        1.46        1.81      0.60 o
  10   3   4        5.25        5.00      0.65 o
  11   3   4       17.51       16.99      0.81 o
  12   3   4       47.08       43.51      1.37 o
  13   3   4        3.94        3.81      0.95 o
  14   3   4       17.16       16.39      1.08 o
  15   3   4        0.71        1.23      1.13 o
  16   3   4        0.32        1.14      1.27 o
 -18   4   4        1.56        0.82      1.31 o
 -17   4   4        4.34        4.43      1.19 o
 -16   4   4        5.13        5.78      1.12 o
 -15   4   4       19.48       24.16      1.23 o
 -14   4   4       17.47       19.09      1.06 o
 -13   4   4        0.90        0.34      0.81 o
 -12   4   4        1.94        2.52      0.75 o
 -11   4   4        7.75        7.52      0.77 o
 -10   4   4       11.41       10.03      0.67 o
  -9   4   4       30.31       29.92      0.74 o
  -8   4   4        1.37        2.06      0.62 o
  -7   4   4       84.22       85.30      1.48 o
  -6   4   4       23.36       19.67      0.70 o
  -5   4   4       17.52       18.47      0.44 o
  -4   4   4       84.28       85.96      1.08 o
  -3   4   4       78.20       79.22      1.12 o
  -2   4   4      178.90      195.16      1.84 o
  -1   4   4       17.16       14.10      0.42 o
   0   4   4      105.49      111.26      1.19 o
   1   4   4      140.06      133.59      1.60 o
   2   4   4       78.99       82.54      0.85 o
   3   4   4       19.66       19.81      0.44 o
   4   4   4       35.03       34.71      0.77 o
   5   4   4       43.07       45.54      1.17 o
   6   4   4       13.25       12.91      0.65 o
   7   4   4       24.15       28.33      1.04 o
   8   4   4       16.18       14.15      0.78 o
   9   4   4       14.81       12.01      1.09 o
  10   4   4        0.26        0.24      0.62 o
  11   4   4        1.87        1.56      0.72 o
  12   4   4       13.03       11.54      0.99 o
  13   4   4       29.99       34.13      1.67 o
  14   4   4        7.44        9.32      1.20 o
  15   4   4        6.26        7.11      1.32 o
  16   4   4        0.48        0.86      1.38 o
 -17   5   4        5.05        5.72      1.40 o
 -16   5   4        0.27        0.88      1.25 o
 -15   5   4        2.02        2.88      1.10 o
 -14   5   4        3.05        2.97      1.11 o
 -13   5   4        8.40        9.02      1.09 o
 -12   5   4       26.59       26.50      1.23 o
 -11   5   4        2.37        1.17      1.03 o
 -10   5   4       55.80       50.86      1.37 o
  -9   5   4       24.24       21.39      0.96 o
  -8   5   4       85.34       81.79      1.72 o
  -7   5   4       38.24       39.78      0.92 o
  -6   5   4        5.75        5.43      0.56 o
  -5   5   4      104.45      106.13      2.00 o
  -4   5   4        9.52       11.10      0.58 o
  -3   5   4       29.66       30.42      0.71 o
  -2   5   4       56.89       58.79      1.16 o
  -1   5   4        0.83        1.52      0.46 o
   0   5   4       57.59       59.02      1.17 o
   1   5   4       37.90       38.34      0.92 o
   2   5   4       27.47       24.68      0.68 o
   3   5   4      120.24      125.77      1.70 o
   4   5   4        5.74        5.25      0.59 o
   5   5   4       37.10       35.47      1.21 o
   6   5   4       55.37       52.60      1.02 o
   7   5   4       10.10        8.71      0.82 o
   8   5   4       41.16       36.82      1.18 o
   9   5   4        8.13        6.32      0.93 o
  10   5   4       12.69       11.14      1.05 o
  11   5   4        8.52        8.49      1.11 o
  12   5   4        1.01        1.05      1.07 o
  13   5   4        2.18        2.87      1.18 o
  14   5   4        1.22        1.81      1.31 o
  15   5   4        2.21        2.25      1.48 o
 -15   6   4        1.63        2.40      1.35 o
 -14   6   4        1.41        0.72      1.27 o
 -13   6   4       11.94       15.83      1.43 o
 -12   6   4       12.76       13.70      1.44 o
 -11   6   4       27.27       26.42      1.35 o
 -10   6   4        2.68        2.60      1.12 o
  -9   6   4       40.19       37.74      1.40 o
  -8   6   4        2.58        1.69      0.98 o
  -7   6   4       10.76       11.51      0.89 o
  -6   6   4        4.56        4.85      0.79 o
  -5   6   4        0.39        0.40      0.67 o
  -4   6   4        2.08        2.48      0.69 o
  -3   6   4       14.47       14.77      0.78 o
  -2   6   4       64.19       66.31      1.88 o
  -1   6   4      343.81      363.21      8.14 o
   0   6   4       73.55       74.19      1.60 o
   1   6   4       65.84       64.55      1.60 o
   2   6   4        5.63        6.19      0.69 o
   3   6   4        9.64        9.22      0.72 o
   4   6   4        5.82        5.20      0.59 o
   5   6   4        3.39        3.96      0.65 o
   6   6   4        2.80        2.82      0.82 o
   7   6   4       24.74       22.68      0.97 o
   8   6   4        1.51        0.64      0.87 o
   9   6   4       25.18       22.73      1.15 o
  10   6   4        9.69       10.60      1.12 o
  11   6   4        7.66        8.44      1.14 o
  12   6   4        3.40        2.84      1.28 o
  13   6   4        2.27        2.75      1.33 o
 -13   7   4        7.78        8.22      1.56 o
 -12   7   4        5.20        7.55      1.31 o
 -11   7   4       10.78        8.91      1.32 o
 -10   7   4        8.89        9.02      1.26 o
  -9   7   4        6.81        6.20      1.14 o
  -8   7   4       18.23       17.71      1.19 o
  -7   7   4        3.55        2.86      1.05 o
  -6   7   4        3.86        3.34      1.04 o
  -5   7   4        1.37        1.08      0.96 o
  -4   7   4       42.55       44.03      2.25 o
  -3   7   4       64.01       63.22      2.96 o
  -2   7   4       10.11        9.97      1.00 o
  -1   7   4        3.43        4.57      0.87 o
   0   7   4        9.51        9.44      0.92 o
   1   7   4       42.83       39.47      1.55 o
   2   7   4       75.80       69.76      2.72 o
   3   7   4        0.57        0.88      0.81 o
   4   7   4        3.04        1.70      0.80 o
   5   7   4        2.13        1.70      0.85 o
   6   7   4       21.56       20.17      1.02 o
   7   7   4        8.93       10.12      1.04 o
   8   7   4        5.72        7.35      1.07 o
   9   7   4       21.97       21.03      1.31 o
  10   7   4        9.54       12.13      1.27 o
  11   7   4        7.94        9.72      1.32 o
 -11   8   4        2.52        3.31      1.44 o
 -10   8   4        2.70        2.08      1.39 o
  -9   8   4        8.86        9.86      1.37 o
  -8   8   4        2.25        1.34      1.23 o
  -7   8   4       10.87        9.21      1.25 o
  -6   8   4        3.55        6.09      1.25 o
  -5   8   4       66.95       70.90      4.23 o
  -4   8   4       30.97       35.72      2.29 o
  -3   8   4        0.99        1.65      1.13 o
  -2   8   4        3.13        5.87      1.04 o
  -1   8   4       41.52       37.73      1.85 o
   0   8   4       10.25       10.76      1.25 o
   1   8   4        0.04        1.25      1.01 o
   2   8   4       26.81       29.78      2.78 o
   3   8   4       61.03       62.07      3.44 o
   4   8   4        5.27        6.78      1.20 o
   5   8   4       13.78       13.53      1.22 o
   6   8   4        2.86        3.81      1.19 o
   7   8   4        7.71        8.11      1.25 o
   8   8   4        1.50        3.45      1.29 o
   9   8   4        6.94        8.57      1.35 o
  -7   9   4        0.26        0.57      1.35 o
  -6   9   4        2.67        2.18      1.49 o
  -5   9   4        0.61        1.24      1.63 o
  -4   9   4        1.64        3.05      1.39 o
  -3   9   4        0.28        0.24      1.31 o
  -2   9   4       13.53       15.03      1.27 o
  -1   9   4        0.37        1.24      1.16 o
   0   9   4       11.01       11.90      1.30 o
   1   9   4        0.36       -0.65      1.48 o
   2   9   4        2.24        2.50      1.40 o
   3   9   4        0.64        0.40      1.50 o
   4   9   4        2.79        3.23      1.52 o
   5   9   4        0.13        1.68      1.64 o
 -19   1   5        3.21        4.66      1.35 o
 -18   1   5        2.32        3.67      1.33 o
 -17   1   5       10.98        9.96      1.28 o
 -16   1   5       19.43       19.41      1.24 o
 -15   1   5        2.39        2.35      1.03 o
 -14   1   5        2.13        1.85      0.62 o
 -13   1   5        5.03        4.82      0.49 o
 -12   1   5       45.36       39.27      1.12 o
 -11   1   5       46.30       47.33      0.87 o
 -10   1   5       85.13       77.30      1.14 o
  -9   1   5       56.28       50.10      0.89 o
  -8   1   5       29.22       24.09      0.48 o
  -7   1   5      179.90      177.34      1.67 o
  -6   1   5      162.28      154.66      1.47 o
  -5   1   5      222.51      232.34      1.98 o
  -4   1   5      296.42      356.72      2.65 o
  -3   1   5      720.39      839.12      6.30 o
  -2   1   5       32.51       38.95      0.41 o
  -1   1   5        0.73        0.66      0.19 o
   0   1   5      188.29      229.58      2.05 o
   1   1   5      602.54      661.35      5.33 o
   2   1   5       65.15       69.40      0.81 o
   3   1   5      191.93      189.85      1.70 o
   4   1   5      305.46      288.38      3.10 o
   5   1   5      242.37      238.23      2.08 o
   6   1   5       14.37       12.36      0.45 o
   7   1   5       40.35       39.43      0.59 o
   8   1   5      149.40      140.08      1.76 o
   9   1   5        3.62        3.00      0.54 o
  10   1   5       43.42       43.49      1.26 o
  11   1   5        6.46        6.59      0.92 o
  12   1   5        0.97        2.10      1.07 o
  13   1   5        3.00        3.64      1.14 o
  14   1   5       11.55       11.77      1.27 o
  15   1   5       14.06       14.83      1.38 o
  16   1   5        0.17       -1.12      1.54 o
 -18   2   5        0.87        1.55      1.28 o
 -17   2   5        3.00        2.73      1.13 o
 -16   2   5        9.46        6.74      1.18 o
 -15   2   5       14.06       13.73      1.20 o
 -14   2   5       41.43       40.23      1.19 o
 -13   2   5       37.86       38.63      1.09 o
 -12   2   5       43.10       43.60      0.98 o
 -11   2   5       18.74       17.23      0.79 o
 -10   2   5       38.20       36.92      0.68 o
  -9   2   5        1.64        1.24      0.35 o
  -8   2   5       15.73       12.42      0.67 o
  -7   2   5       45.16       43.45      0.56 o
  -6   2   5       68.82       65.52      0.72 o
  -5   2   5       36.22       38.78      0.42 o
  -4   2   5      324.02      362.00      3.15 o
  -3   2   5       93.96       98.60      0.79 o
  -2   2   5       44.63       56.15      0.66 o
  -1   2   5      351.25      370.23      2.91 o
   0   2   5        2.99        3.38      0.24 o
   1   2   5      245.19      263.89      2.35 o
   2   2   5      241.22      255.85      3.17 o
   3   2   5       31.32       28.20      0.48 o
   4   2   5       67.92       73.42      0.70 o
   5   2   5       14.03       10.33      0.34 o
   6   2   5       10.23        8.91      0.39 o
   7   2   5        1.96        1.23      0.49 o
   8   2   5       25.60       24.18      0.70 o
   9   2   5        1.30        0.96      0.42 o
  10   2   5       53.87       51.29      1.61 o
  11   2   5       20.85       19.20      1.04 o
  12   2   5       13.12       13.85      1.18 o
  13   2   5        7.66        5.94      1.25 o
  14   2   5        7.59        5.45      1.29 o
  15   2   5        0.64        0.04      1.34 o
  16   2   5        0.32       -0.02      1.52 o
 -18   3   5        0.13        1.48      1.33 o
 -17   3   5        0.45        0.33      1.23 o
 -16   3   5        3.77        2.68      1.17 o
 -15   3   5       12.41       12.63      1.00 o
 -14   3   5        1.35        0.00      0.94 o
 -13   3   5       68.48       61.42      1.45 o
 -12   3   5       34.03       32.42      1.05 o
 -11   3   5       27.77       27.15      0.83 o
 -10   3   5       50.04       43.16      0.82 o
  -9   3   5       46.50       46.14      0.84 o
  -8   3   5       21.46       19.93      0.57 o
  -7   3   5      146.23      150.15      1.87 o
  -6   3   5       28.22       24.80      0.57 o
  -5   3   5       25.73       26.24      0.44 o
  -4   3   5       63.68       64.73      0.78 o
  -3   3   5        3.17        3.08      0.28 o
  -2   3   5      182.89      184.07      2.04 o
  -1   3   5        9.21        8.90      0.35 o
   0   3   5      157.86      156.58      2.14 o
   1   3   5       32.12       35.91      0.65 o
   2   3   5       45.05       43.38      0.71 o
   3   3   5       10.23       10.88      0.46 o
   4   3   5       40.10       37.13      0.57 o
   5   3   5      141.87      136.35      2.34 o
   6   3   5        0.80        0.91      0.34 o
   7   3   5       66.36       63.68      1.13 o
   8   3   5       43.54       39.20      1.28 o
   9   3   5        8.41        8.01      0.79 o
  10   3   5       62.10       56.42      1.42 o
  11   3   5       37.24       33.66      1.17 o
  12   3   5       12.59       11.54      0.93 o
  13   3   5        4.96        3.78      1.04 o
  14   3   5        1.24        0.32      1.13 o
  15   3   5        0.59        1.26      1.16 o
 -17   4   5        0.53        0.01      1.34 o
 -16   4   5       11.21       11.60      1.33 o
 -15   4   5        8.38        7.73      1.14 o
 -14   4   5        6.97        5.11      1.05 o
 -13   4   5        0.48        0.81      0.94 o
 -12   4   5       26.33       22.36      1.07 o
 -11   4   5       11.27       10.72      0.91 o
 -10   4   5        6.29        7.43      0.79 o
  -9   4   5        3.03        2.71      0.66 o
  -8   4   5      128.49      127.94      2.01 o
  -7   4   5        1.27        0.70      0.40 o
  -6   4   5      131.45      132.19      1.48 o
  -5   4   5       31.44       31.19      0.65 o
  -4   4   5       51.89       53.27      0.68 o
  -3   4   5       13.92       13.79      0.40 o
  -2   4   5        4.12        4.51      0.32 o
  -1   4   5       30.84       31.36      0.60 o
   0   4   5        1.10        0.79      0.34 o
   1   4   5       38.58       38.58      0.70 o
   2   4   5       65.81       64.46      0.94 o
   3   4   5       26.83       24.69      0.65 o
   4   4   5      108.08       96.87      2.59 o
   5   4   5       12.43       11.36      0.69 o
   6   4   5       76.94       74.30      1.75 o
   7   4   5       10.71        9.08      0.81 o
   8   4   5        4.41        4.65      0.83 o
   9   4   5       26.52       24.52      0.96 o
  10   4   5       17.01       13.92      0.95 o
  11   4   5        6.20        6.67      0.94 o
  12   4   5        4.96        5.38      0.98 o
  13   4   5        9.58       10.13      1.23 o
  14   4   5        5.51        6.00      1.32 o
  15   4   5        1.77        1.40      1.48 o
 -16   5   5       10.17       13.15      1.51 o
 -15   5   5        9.24        8.89      1.35 o
 -14   5   5        9.22        9.50      1.26 o
 -13   5   5        2.97        2.10      1.16 o
 -12   5   5        4.41        3.21      1.19 o
 -11   5   5       21.59       17.77      1.18 o
 -10   5   5        7.79        8.20      1.05 o
  -9   5   5        1.84        1.15      0.87 o
  -8   5   5        0.28        0.81      0.58 o
  -7   5   5        4.75        4.62      0.55 o
  -6   5   5       80.82       77.65      1.85 o
  -5   5   5      107.64      108.40      1.60 o
  -4   5   5       59.18       58.27      1.34 o
  -3   5   5       86.05       88.86      2.24 o
  -2   5   5       16.30       16.25      0.63 o
  -1   5   5        3.95        3.44      0.47 o
   0   5   5        9.04        8.06      0.48 o
   1   5   5       90.11       90.44      1.46 o
   2   5   5       83.39       72.68      2.09 o
   3   5   5      128.48      116.46      2.49 o
   4   5   5       13.37       12.52      0.61 o
   5   5   5        1.10        0.74      0.64 o
   6   5   5        1.66        2.33      0.75 o
   7   5   5        6.90        5.49      0.83 o
   8   5   5        5.50        5.08      1.01 o
   9   5   5       19.14       16.79      1.11 o
  10   5   5        2.50        2.09      1.07 o
  11   5   5       13.41       12.20      1.12 o
  12   5   5        5.31        4.79      1.12 o
  13   5   5        7.88        9.81      1.32 o
  14   5   5        3.96        4.67      1.48 o
 -15   6   5        1.77        1.74      1.58 o
 -14   6   5        3.56        5.09      1.44 o
 -13   6   5       11.05       11.99      1.47 o
 -12   6   5        0.39       -1.06      1.36 o
 -11   6   5        6.26        6.63      1.09 o
 -10   6   5        3.57        2.18      0.98 o
  -9   6   5        5.07        4.63      0.98 o
  -8   6   5       11.73        8.71      1.03 o
  -7   6   5        5.14        4.45      0.96 o
  -6   6   5        6.98        6.09      0.84 o
  -5   6   5       47.01       45.16      1.68 o
  -4   6   5       42.42       42.79      1.47 o
  -3   6   5       31.24       31.92      1.15 o
  -2   6   5       32.49       33.04      1.41 o
  -1   6   5      273.93      285.07      6.93 o
   0   6   5       45.14       43.45      1.32 o
   1   6   5        1.92        2.49      0.80 o
   2   6   5       58.62       58.32      2.28 o
   3   6   5       29.51       26.91      0.92 o
   4   6   5        0.10       -0.02      0.60 o
   5   6   5        5.03        4.42      0.79 o
   6   6   5       14.98       13.93      1.04 o
   7   6   5        1.74        1.70      0.89 o
   8   6   5        1.14        0.16      0.98 o
   9   6   5       10.80       10.27      1.22 o
  10   6   5        3.20        4.80      1.23 o
  11   6   5        3.16        1.66      1.28 o
  12   6   5        2.83        3.34      1.39 o
 -13   7   5        1.62        2.36      1.52 o
 -12   7   5        4.23        4.26      1.35 o
 -11   7   5        7.75        7.44      1.29 o
 -10   7   5        3.08        3.98      1.17 o
  -9   7   5        2.11        1.43      1.10 o
  -8   7   5        1.73        0.91      1.09 o
  -7   7   5        5.52        5.81      1.09 o
  -6   7   5        3.47        5.36      1.11 o
  -5   7   5        3.99        4.11      0.97 o
  -4   7   5       23.89       25.83      1.81 o
  -3   7   5       86.50       81.73      4.06 o
  -2   7   5        0.56        1.72      0.96 o
  -1   7   5        0.02        0.53      0.92 o
   0   7   5        2.33        3.45      0.90 o
   1   7   5       79.98       76.50      2.98 o
   2   7   5        7.70       10.14      0.92 o
   3   7   5        4.83        5.78      0.85 o
   4   7   5        2.86        2.71      0.86 o
   5   7   5        3.55        3.56      0.94 o
   6   7   5        0.72        0.91      1.01 o
   7   7   5        1.91        1.10      1.01 o
   8   7   5        4.19        4.60      1.09 o
   9   7   5       14.30       14.43      1.28 o
  10   7   5        3.22        2.02      1.42 o
 -10   8   5        0.74        2.27      1.42 o
  -9   8   5        0.83        0.42      1.35 o
  -8   8   5        1.26        2.18      1.28 o
  -7   8   5        1.53        1.41      1.23 o
  -6   8   5       14.62       15.83      1.33 o
  -5   8   5        3.44        3.28      1.26 o
  -4   8   5        8.30        9.07      1.17 o
  -3   8   5       12.95       13.50      1.31 o
  -2   8   5       18.47       21.27      1.55 o
  -1   8   5       38.89       41.12      2.47 o
   0   8   5       18.81       23.03      2.21 o
   1   8   5       25.73       25.51      1.56 o
   2   8   5        1.40        3.67      1.15 o
   3   8   5        8.02        9.69      1.24 o
   4   8   5        5.82        7.40      1.27 o
   5   8   5        0.61       -0.05      1.33 o
   6   8   5        3.61        4.32      1.42 o
   7   8   5        0.61        0.78      1.41 o
  -5   9   5        3.10        5.17      1.47 o
  -4   9   5        2.80        3.49      1.42 o
  -3   9   5        4.57        3.61      1.33 o
  -2   9   5        2.42        1.32      1.24 o
  -1   9   5        0.17        0.12      1.28 o
   0   9   5        4.06        4.95      1.55 o
   1   9   5        4.28        2.69      1.47 o
   2   9   5        2.76        2.11      1.40 o
   3   9   5        3.97        4.44      1.51 o
 -18   0   6        0.42        1.74      1.88 o
 -17   0   6        4.04        3.36      1.66 o
 -16   0   6       10.05       10.57      1.61 o
 -15   0   6        0.95        1.01      1.54 o
 -14   0   6       18.04       18.57      1.48 o
 -13   0   6       35.23       35.81      1.45 o
 -12   0   6       90.09       83.82      4.49 o
 -11   0   6      134.19      127.82      5.07 o
 -10   0   6      161.48      156.72      4.41 o
  -9   0   6      454.26      445.93      7.65 o
  -8   0   6      605.73      606.99     10.53 o
  -7   0   6       49.23       50.16      0.85 o
  -6   0   6      206.13      210.65      2.46 o
  -5   0   6      174.07      183.05      2.56 o
  -4   0   6       78.97       88.86      1.28 o
  -3   0   6       14.30       14.81      0.62 o
  -1   0   6      803.53     1026.76     13.86 o
   0   0   6       28.52       29.37      0.90 o
   1   0   6       49.23       57.68      1.30 o
   2   0   6      129.12      135.43      2.31 o
   3   0   6      286.01      299.87      4.90 o
   4   0   6       35.60       38.12      0.75 o
   5   0   6      321.25      325.41      4.85 o
   6   0   6      350.79      371.39      6.12 o
   7   0   6      490.46      489.82      4.11 o
   8   0   6      142.32      147.96      3.13 o
   9   0   6       88.64       93.19      3.68 o
  10   0   6       39.99       39.34      1.63 o
  11   0   6       15.06       16.27      1.51 o
  12   0   6        0.09        0.37      1.49 o
  13   0   6       15.44       18.21      1.72 o
  14   0   6        5.51        4.23      1.74 o
  15   0   6        2.45        2.89      1.83 o
 -18   1   6        0.79        1.65      1.42 o
 -17   1   6        2.17        2.93      1.27 o
 -16   1   6        0.75        0.44      1.13 o
 -15   1   6       17.82       18.99      1.14 o
 -14   1   6        1.26        1.90      0.87 o
 -13   1   6       14.90       13.90      0.92 o
 -12   1   6       59.59       62.24      1.50 o
 -11   1   6       25.62       25.16      0.78 o
 -10   1   6      486.78      526.99      4.44 o
  -9   1   6       35.46       32.81      0.74 o
  -8   1   6       67.56       66.93      0.81 o
  -7   1   6       39.19       34.53      0.48 o
  -6   1   6        8.13        8.48      0.32 o
  -5   1   6      223.77      256.34      1.92 o
  -4   1   6       47.32       54.94      0.64 o
  -3   1   6      215.24      245.17      1.91 o
  -2   1   6      124.59      130.12      1.33 o
  -1   1   6       73.72       80.04      0.90 o
   0   1   6      276.08      283.49      3.21 o
   1   1   6       25.49       28.16      0.43 o
   2   1   6      210.94      236.50      3.09 o
   3   1   6       16.64       16.77      0.34 o
   4   1   6       30.12       26.95      0.45 o
   5   1   6       38.61       39.02      0.54 o
   6   1   6       35.87       32.24      0.64 o
   7   1   6      415.53      452.18      5.20 o
   8   1   6       66.05       66.58      1.34 o
   9   1   6       45.07       45.62      1.00 o
  10   1   6       18.25       16.50      1.14 o
  11   1   6        0.04        0.23      1.03 o
  12   1   6       20.83       22.75      1.23 o
  13   1   6        0.85        0.71      1.17 o
  14   1   6        2.53        2.33      1.26 o
  15   1   6        0.68        1.50      1.48 o
 -18   2   6        3.00        3.74      1.23 o
 -17   2   6        4.37        4.03      1.17 o
 -16   2   6        6.40        6.57      1.12 o
 -15   2   6       20.59       17.04      1.16 o
 -14   2   6       24.09       24.73      1.12 o
 -13   2   6       24.24       26.22      1.04 o
 -12   2   6       17.40       19.76      0.89 o
 -11   2   6       36.64       39.23      0.88 o
 -10   2   6       11.75       11.24      0.72 o
  -9   2   6      112.13      111.07      1.62 o
  -8   2   6      266.88      276.69      2.51 o
  -7   2   6      112.60      105.58      1.11 o
  -6   2   6       67.57       79.01      1.15 o
  -5   2   6      166.56      182.62      1.63 o
  -4   2   6       70.29       74.54      0.55 o
  -3   2   6       75.62       78.68      0.99 o
  -2   2   6        5.44        4.68      0.22 o
  -1   2   6       28.69       30.86      0.43 o
   0   2   6      126.90      129.45      1.48 o
   1   2   6       37.67       38.74      0.69 o
   2   2   6      147.02      145.61      2.18 o
   3   2   6       95.99      104.51      1.45 o
   4   2   6      109.97      106.72      1.46 o
   5   2   6      193.08      193.46      2.88 o
   6   2   6      161.29      155.94      2.24 o
   7   2   6        2.53        2.08      0.45 o
   8   2   6       44.00       42.83      1.47 o
   9   2   6       12.42       12.96      0.75 o
  10   2   6       23.58       26.38      1.01 o
  11   2   6       18.70       19.99      1.07 o
  12   2   6       10.98        9.13      1.09 o
  13   2   6        9.14        8.79      1.11 o
  14   2   6        2.47        1.64      1.16 o
  15   2   6        6.26        8.01      1.26 o
 -17   3   6        6.09        5.98      1.28 o
 -16   3   6        4.98        4.73      1.24 o
 -15   3   6        6.54        3.86      1.08 o
 -14   3   6       28.08       30.51      1.27 o
 -13   3   6        4.44        2.87      1.02 o
 -12   3   6        2.33        1.80      0.94 o
 -11   3   6        2.20        1.75      0.86 o
 -10   3   6       25.71       26.22      0.94 o
  -9   3   6       46.86       42.95      0.94 o
  -8   3   6       15.95       15.52      0.63 o
  -7   3   6       52.59       47.04      1.08 o
  -6   3   6       98.38       95.16      1.05 o
  -5   3   6        6.74        7.03      0.40 o
  -4   3   6       43.83       45.98      0.59 o
  -3   3   6       15.68       15.23      0.39 o
  -2   3   6       92.83       90.49      1.12 o
  -1   3   6       54.17       54.06      0.88 o
   0   3   6       68.25       62.92      0.81 o
   1   3   6       74.48       69.78      1.19 o
   2   3   6       25.70       22.44      0.54 o
   3   3   6       61.87       62.52      0.99 o
   4   3   6       82.78       72.78      1.80 o
   5   3   6        2.21        2.25      0.36 o
   6   3   6       51.84       41.89      1.87 o
   7   3   6       43.91       41.76      0.91 o
   8   3   6        3.78        2.58      0.74 o
   9   3   6        0.95        1.19      0.77 o
  10   3   6        3.83        3.52      0.83 o
  11   3   6       22.56       23.31      1.09 o
  12   3   6       13.72       12.94      1.09 o
  13   3   6        2.20        2.19      1.11 o
  14   3   6        8.72        8.45      1.20 o
 -16   4   6        2.62        2.61      1.34 o
 -15   4   6        2.78        1.37      1.24 o
 -14   4   6        7.72        6.62      1.18 o
 -13   4   6        4.36        2.93      1.01 o
 -12   4   6       13.09       13.93      1.01 o
 -11   4   6       16.48       14.73      0.99 o
 -10   4   6        8.34        6.62      0.93 o
  -9   4   6       21.85       19.70      0.98 o
  -8   4   6       29.86       24.55      1.26 o
  -7   4   6       26.24       20.67      1.00 o
  -6   4   6       99.23       92.21      1.67 o
  -5   4   6       90.74       81.91      1.37 o
  -4   4   6      128.36      130.21      1.52 o
  -3   4   6      114.99      116.08      1.85 o
  -2   4   6        5.57        5.21      0.41 o
  -1   4   6       17.48       16.88      0.49 o
   0   4   6      101.97       93.62      1.60 o
   1   4   6      187.61      187.10      2.45 o
   2   4   6       45.82       46.00      1.05 o
   3   4   6      127.98      126.90      2.08 o
   4   4   6       21.19       18.59      0.63 o
   5   4   6       34.57       33.16      1.11 o
   6   4   6       12.54       12.10      0.76 o
   7   4   6        7.84        6.25      0.76 o
   8   4   6       13.33       11.00      0.86 o
   9   4   6       25.67       25.28      1.03 o
  10   4   6        6.07        4.02      0.91 o
  11   4   6        6.11        5.19      1.04 o
  12   4   6        3.84        3.39      1.14 o
  13   4   6        2.97        3.53      1.33 o
 -15   5   6        0.85        0.20      1.37 o
 -14   5   6        3.76        4.61      1.28 o
 -13   5   6        4.28        5.19      1.23 o
 -12   5   6        0.56        0.21      1.17 o
 -11   5   6       14.58       11.60      1.22 o
 -10   5   6       54.66       46.84      1.49 o
  -9   5   6        0.72        0.76      0.99 o
  -8   5   6        4.63        4.13      0.85 o
  -7   5   6       15.53       13.88      0.67 o
  -6   5   6        3.61        2.90      0.57 o
  -5   5   6       40.03       39.43      1.28 o
  -4   5   6       69.93       68.85      1.67 o
  -3   5   6      189.09      188.74      3.48 o
  -2   5   6      139.71      141.12      2.71 o
  -1   5   6       74.21       73.24      1.55 o
   0   5   6      231.15      241.69      4.83 o
   1   5   6       50.24       47.44      1.33 o
   2   5   6       36.06       35.20      1.04 o
   3   5   6        3.50        3.00      0.68 o
   4   5   6        6.44        6.68      0.67 o
   5   5   6        1.72        1.95      0.80 o
   6   5   6        0.12        0.52      0.81 o
   7   5   6       33.58       33.76      1.28 o
   8   5   6       23.01       19.86      1.05 o
   9   5   6        0.34        0.21      1.08 o
  10   5   6        1.98        2.24      1.07 o
  11   5   6        3.21        4.03      1.17 o
  12   5   6        3.58        5.14      1.30 o
 -14   6   6        2.21        1.55      1.56 o
 -13   6   6       12.70       14.08      1.54 o
 -12   6   6        0.25       -0.33      1.39 o
 -11   6   6        4.59        6.39      1.16 o
 -10   6   6        0.43       -0.04      1.03 o
  -9   6   6       23.46       22.18      1.60 o
  -8   6   6       11.24        8.93      1.02 o
  -7   6   6       13.74       15.41      1.05 o
  -6   6   6       14.50       14.81      0.86 o
  -5   6   6        4.62        5.37      0.84 o
  -4   6   6       71.42       68.33      3.06 o
  -3   6   6        5.58        7.10      0.88 o
  -2   6   6      169.39      186.52      5.02 o
  -1   6   6      282.88      299.55      7.98 o
   0   6   6        3.03        5.92      1.03 o
   1   6   6       85.60       84.97      2.66 o
   2   6   6       18.87       19.49      0.93 o
   3   6   6       15.89       15.39      0.86 o
   4   6   6        6.05        6.37      0.89 o
   5   6   6       13.67       11.90      0.93 o
   6   6   6       19.62       18.91      1.06 o
   7   6   6        2.93        2.31      1.04 o
   8   6   6        3.80        4.12      1.15 o
   9   6   6        1.39        1.53      1.13 o
  10   6   6        5.05        4.76      1.37 o
  11   6   6        3.60        4.52      1.38 o
 -11   7   6        0.15       -0.20      1.31 o
 -10   7   6        0.71        1.57      1.25 o
  -9   7   6        6.89        6.62      1.19 o
  -8   7   6        6.13        5.35      1.11 o
  -7   7   6       13.88       16.87      1.30 o
  -6   7   6       10.90       13.52      1.14 o
  -5   7   6       43.26       45.10      2.77 o
  -4   7   6       38.20       38.18      2.55 o
  -3   7   6        8.67        8.38      0.98 o
  -2   7   6        5.40        5.74      0.95 o
  -1   7   6        0.63        0.47      0.94 o
   0   7   6        1.35        1.50      0.92 o
   1   7   6       31.48       28.30      1.40 o
   2   7   6       57.81       56.47      2.44 o
   3   7   6       20.40       22.33      1.31 o
   4   7   6       14.64       15.97      1.12 o
   5   7   6        8.49        6.88      1.06 o
   6   7   6        3.88        4.78      1.22 o
   7   7   6        1.64        1.12      1.18 o
   8   7   6        0.16       -0.38      1.34 o
  -8   8   6       12.12       13.52      1.33 o
  -7   8   6        0.63        2.06      1.30 o
  -6   8   6       14.20       18.18      1.73 o
  -5   8   6       10.03       10.54      1.32 o
  -4   8   6        0.48        0.73      1.16 o
  -3   8   6        1.22        1.45      1.17 o
  -2   8   6        0.22        1.11      1.08 o
  -1   8   6        0.16        1.13      1.04 o
   0   8   6        0.34        0.26      1.03 o
   1   8   6        0.37        1.17      1.14 o
   2   8   6        4.90        4.80      1.20 o
   3   8   6       15.68       16.93      1.30 o
   4   8   6        0.41        0.98      1.26 o
   5   8   6       10.75       13.55      1.52 o
 -17   1   7        1.87        1.67      1.22 o
 -16   1   7        3.84        3.05      1.09 o
 -15   1   7        1.97        1.93      1.02 o
 -14   1   7       24.93       25.95      1.14 o
 -13   1   7       31.78       31.08      1.15 o
 -12   1   7       18.07       15.32      0.93 o
 -11   1   7      176.09      159.29      3.15 o
 -10   1   7      290.06      323.76      4.60 o
  -9   1   7      100.36       89.42      1.29 o
  -8   1   7      204.90      208.12      2.39 o
  -7   1   7      107.98       99.08      1.12 o
  -6   1   7       73.50       68.38      0.77 o
  -5   1   7       29.36       26.57      0.38 o
  -4   1   7        7.24        7.60      0.32 o
  -3   1   7        8.46        8.40      0.43 o
  -2   1   7       30.36       31.34      0.59 o
  -1   1   7       41.77       42.54      0.79 o
   0   1   7       21.28       22.34      0.64 o
   1   1   7        0.34        0.47      0.32 o
   2   1   7       40.56       35.63      0.83 o
   3   1   7       81.83       77.30      1.10 o
   4   1   7      159.39      156.82      2.06 o
   5   1   7      146.03      136.68      2.08 o
   6   1   7      303.42      307.76      4.36 o
   7   1   7      173.22      181.46      3.56 o
   8   1   7       96.06       85.49      2.49 o
   9   1   7       15.94       16.24      1.22 o
  10   1   7       43.33       46.02      1.47 o
  11   1   7        7.34        7.85      1.25 o
  12   1   7        3.79        2.97      1.26 o
  13   1   7        4.42        5.24      1.36 o
  14   1   7        1.42        2.97      1.44 o
 -17   2   7        3.46        4.10      1.25 o
 -16   2   7        3.09        1.98      1.11 o
 -15   2   7        9.94        9.04      1.11 o
 -14   2   7       50.04       52.12      1.29 o
 -13   2   7        4.02        2.63      0.88 o
 -12   2   7       23.63       23.45      0.92 o
 -11   2   7        5.79        6.63      0.78 o
 -10   2   7        0.54        0.25      0.58 o
  -9   2   7      107.25      117.00      1.43 o
  -8   2   7       67.56       64.45      1.22 o
  -7   2   7      225.27      231.34      2.39 o
  -6   2   7      222.53      226.36      1.61 o
  -5   2   7       88.61       99.59      0.92 o
  -4   2   7       92.31       89.49      1.24 o
  -3   2   7        5.73        6.37      0.45 o
  -2   2   7       37.58       35.10      0.58 o
  -1   2   7       24.65       24.66      0.48 o
   0   2   7        0.28        0.49      0.34 o
   1   2   7      116.72      110.49      1.98 o
   2   2   7      131.87      127.49      2.65 o
   3   2   7      263.30      259.26      3.46 o
   4   2   7      122.25      116.07      1.60 o
   5   2   7       85.94       84.20      1.50 o
   6   2   7       38.85       35.24      1.23 o
   7   2   7        3.03        2.89      0.80 o
   8   2   7        2.29        2.05      0.83 o
   9   2   7       39.63       37.41      1.10 o
  10   2   7        8.39        8.68      1.04 o
  11   2   7       33.97       35.44      1.25 o
  12   2   7        3.70        3.67      1.13 o
  13   2   7        4.62        4.55      1.21 o
 -16   3   7        2.62        3.25      1.33 o
 -15   3   7       24.45       27.30      1.26 o
 -14   3   7        5.26        3.74      0.99 o
 -13   3   7       18.92       18.49      1.03 o
 -12   3   7        1.10        1.28      0.83 o
 -11   3   7        2.21        1.35      0.79 o
 -10   3   7        3.35        3.09      0.77 o
  -9   3   7        4.37        4.30      0.78 o
  -8   3   7       60.96       61.39      1.07 o
  -7   3   7       53.34       51.91      0.75 o
  -6   3   7      328.14      340.34      3.07 o
  -5   3   7      177.53      190.01      1.97 o
  -4   3   7       20.76       20.18      0.56 o
  -3   3   7      211.81      213.84      2.65 o
  -2   3   7       55.38       55.06      0.60 o
  -1   3   7      159.84      154.07      1.99 o
   0   3   7      174.77      176.85      2.68 o
   1   3   7        8.87        8.67      0.54 o
   2   3   7      241.97      256.02      4.66 o
   3   3   7      261.38      265.50      4.18 o
   4   3   7       36.54       32.87      1.00 o
   5   3   7       41.03       41.45      1.17 o
   6   3   7        6.17        5.39      0.73 o
   7   3   7        2.12        1.69      0.73 o
   8   3   7        3.04        2.05      0.85 o
   9   3   7        5.77        6.05      0.91 o
  10   3   7       16.13       14.65      1.03 o
  11   3   7       11.51       11.32      1.11 o
  12   3   7       20.56       21.96      1.26 o
  13   3   7        2.47        2.84      1.32 o
 -15   4   7        0.73        1.31      1.21 o
 -14   4   7       12.67       14.19      1.13 o
 -13   4   7        1.56        0.46      0.99 o
 -12   4   7        2.50        2.96      0.92 o
 -11   4   7        0.11        0.10      0.88 o
 -10   4   7        6.75        6.09      0.92 o
  -9   4   7       14.79       14.90      1.00 o
  -8   4   7        8.38        7.63      0.90 o
  -7   4   7       76.36       70.72      1.64 o
  -6   4   7       10.71        8.62      0.59 o
  -5   4   7       96.32       89.34      1.70 o
  -4   4   7       54.24       47.87      1.25 o
  -3   4   7        7.93        8.99      0.56 o
  -2   4   7      215.87      226.86      2.92 o
  -1   4   7      145.15      151.23      2.23 o
   0   4   7        6.14        6.44      0.65 o
   1   4   7       75.51       72.82      1.55 o
   2   4   7       50.64       47.58      1.32 o
   3   4   7       41.04       37.55      1.11 o
   4   4   7       28.39       27.48      0.86 o
   5   4   7       33.16       30.93      1.05 o
   6   4   7        7.29        7.46      0.85 o
   7   4   7        4.85        4.28      0.87 o
   8   4   7        1.27        0.46      0.94 o
   9   4   7        0.77        1.98      0.99 o
  10   4   7        3.67        3.65      1.02 o
  11   4   7        6.71        5.92      1.15 o
  12   4   7        4.83        6.29      1.44 o
 -14   5   7        0.24        0.64      1.35 o
 -13   5   7        9.73       10.27      1.28 o
 -12   5   7        0.52        0.38      1.08 o
 -11   5   7       17.55       15.83      1.16 o
 -10   5   7        5.36        4.41      0.97 o
  -9   5   7        3.79        3.41      0.92 o
  -8   5   7       29.23       25.65      1.17 o
  -7   5   7       41.01       40.60      1.59 o
  -6   5   7        6.66        6.17      0.73 o
  -5   5   7        4.56        6.15      0.78 o
  -4   5   7       19.97       21.22      0.79 o
  -3   5   7        2.39        2.55      0.72 o
  -2   5   7        7.68        8.70      0.74 o
  -1   5   7       13.41       13.68      0.68 o
   0   5   7        6.64        7.19      0.67 o
   1   5   7        9.84        9.41      0.70 o
   2   5   7        0.61        1.05      0.67 o
   3   5   7        6.39        7.00      0.70 o
   4   5   7       54.10       51.61      1.42 o
   5   5   7        8.95        8.11      1.03 o
   6   5   7        3.91        3.29      0.96 o
   7   5   7        8.70        7.83      0.94 o
   8   5   7       14.40       11.78      1.15 o
   9   5   7        2.66        2.38      1.16 o
  10   5   7        4.62        4.02      1.25 o
  11   5   7        0.02       -0.23      1.53 o
 -12   6   7        9.44        8.97      1.36 o
 -11   6   7        0.91        0.96      1.17 o
 -10   6   7        2.71        1.04      1.13 o
  -9   6   7        1.10       -0.09      1.10 o
  -8   6   7       14.18       12.38      0.98 o
  -7   6   7        2.62        2.40      0.91 o
  -6   6   7        0.16        1.24      0.99 o
  -5   6   7       26.05       25.41      1.30 o
  -4   6   7        5.50        7.60      0.93 o
  -3   6   7       40.82       42.31      2.01 o
  -2   6   7       23.90       25.22      1.42 o
  -1   6   7       20.31       21.20      1.51 o
   0   6   7       47.87       47.28      2.59 o
   1   6   7       19.21       21.20      1.31 o
   2   6   7       23.75       22.34      1.21 o
   3   6   7        3.27        2.75      0.93 o
   4   6   7        0.84        1.03      0.95 o
   5   6   7       10.08        9.25      1.06 o
   6   6   7        1.78        2.57      1.13 o
   7   6   7        2.77        2.05      1.13 o
   8   6   7        4.81        4.98      1.23 o
   9   6   7        5.00        5.24      1.37 o
 -10   7   7       12.17       13.83      1.34 o
  -9   7   7        3.07        2.52      1.16 o
  -8   7   7        2.60        0.82      1.11 o
  -7   7   7        7.71        8.77      1.21 o
  -6   7   7        2.69        2.56      1.15 o
  -5   7   7        6.02        5.61      1.17 o
  -4   7   7        6.14        7.10      1.14 o
  -3   7   7        8.28        8.07      0.99 o
  -2   7   7        0.99        2.06      0.93 o
  -1   7   7        1.28        1.22      0.95 o
   0   7   7        5.45        4.46      0.95 o
   1   7   7        4.44        4.26      1.07 o
   2   7   7        6.44        6.24      1.08 o
   3   7   7        1.70        1.06      1.14 o
   4   7   7        7.90        9.36      1.18 o
   5   7   7        1.25        0.84      1.24 o
   6   7   7       10.17        9.46      1.22 o
  -5   8   7        0.47        2.11      1.41 o
  -4   8   7        7.47        7.85      1.39 o
  -3   8   7        1.43        1.21      1.34 o
  -2   8   7        1.17        0.66      1.37 o
  -1   8   7        0.82        0.91      1.36 o
   0   8   7        4.42        4.16      1.34 o
   1   8   7        6.21        6.02      1.35 o
 -16   0   8       17.80       22.51      2.44 o
 -15   0   8        3.93        4.31      1.87 o
 -14   0   8        5.40        7.04      1.77 o
 -13   0   8       14.34       16.07      1.63 o
 -12   0   8      245.55      238.66     11.82 o
 -11   0   8      133.33      122.38      3.74 o
 -10   0   8      339.87      332.57     10.49 o
  -9   0   8      251.14      248.04      7.31 o
  -8   0   8       32.76       37.59      1.12 o
  -7   0   8       78.41       76.80      0.89 o
  -6   0   8       16.01       14.33      0.44 o
  -5   0   8      223.76      235.95      5.89 o
  -4   0   8      141.59      139.91      2.10 o
  -3   0   8       12.38       12.40      0.91 o
  -2   0   8       63.32       61.00      1.21 o
  -1   0   8       17.14       15.72      0.90 o
   0   0   8      103.68      107.31      2.81 o
   1   0   8      221.53      237.13      6.28 o
   2   0   8        9.21        8.56      0.76 o
   3   0   8       46.74       47.79      2.42 o
   4   0   8       45.28       43.15      1.89 o
   5   0   8      119.20      130.70      4.56 o
   6   0   8      434.00      441.82      8.79 o
   7   0   8        2.13        2.04      3.11 o
   8   0   8      378.01      430.49     16.75 o
   9   0   8       38.80       48.41      3.22 o
  10   0   8       15.88       17.78      2.75 o
  11   0   8        2.55        4.51      2.72 o
  12   0   8        6.73        8.52      2.85 o
 -16   1   8        4.12        4.52      1.22 o
 -15   1   8        7.82        8.91      1.14 o
 -14   1   8       22.40       25.18      1.20 o
 -13   1   8       39.96       42.41      1.37 o
 -12   1   8       39.62       36.54      1.12 o
 -11   1   8       43.35       40.84      1.26 o
 -10   1   8        5.48        5.47      0.81 o
  -9   1   8      266.29      274.12      3.71 o
  -8   1   8       51.59       53.87      0.86 o
  -7   1   8       28.33       29.04      0.52 o
  -6   1   8       10.47        9.64      0.33 o
  -5   1   8       37.71       37.02      0.74 o
  -4   1   8       57.15       57.69      0.84 o
  -3   1   8       28.54       23.41      0.60 o
  -2   1   8        0.06        0.00      0.55 o
  -1   1   8       13.00       10.70      0.63 o
   0   1   8       57.91       57.66      1.18 o
   1   1   8       13.15       14.81      0.80 o
   2   1   8       35.91       33.09      1.07 o
   3   1   8       11.81       10.87      0.82 o
   4   1   8       33.73       33.73      0.84 o
   5   1   8      243.61      264.59      6.15 o
   6   1   8        3.98        3.37      1.18 o
   7   1   8       70.55       67.80      1.88 o
   8   1   8       22.72       23.99      1.56 o
   9   1   8       47.20       49.82      1.74 o
  10   1   8       20.30       24.11      1.86 o
  11   1   8        8.41       10.32      1.98 o
  12   1   8        6.09        6.35      2.06 o
 -16   2   8       10.12       12.44      1.30 o
 -15   2   8        7.06        7.30      1.18 o
 -14   2   8       16.71       14.69      1.17 o
 -13   2   8       10.13       10.46      1.03 o
 -12   2   8        4.45        4.61      0.85 o
 -11   2   8        5.62        5.79      0.81 o
 -10   2   8        4.27        3.79      0.77 o
  -9   2   8       11.76        9.87      0.73 o
  -8   2   8      171.61      174.49      2.49 o
  -7   2   8       23.29       24.84      0.70 o
  -6   2   8       74.99       76.32      1.31 o
  -5   2   8      129.37      138.92      1.41 o
  -4   2   8       51.09       51.38      0.87 o
  -3   2   8       36.46       34.56      0.59 o
  -2   2   8       13.46       13.68      0.48 o
  -1   2   8        5.26        5.57      0.53 o
   0   2   8       35.66       33.40      0.71 o
   1   2   8      178.74      180.77      3.85 o
   2   2   8       99.93       96.73      2.12 o
   3   2   8        5.45        7.05      1.05 o
   4   2   8      137.20      145.17      2.94 o
   5   2   8       31.07       27.58      0.98 o
   6   2   8        3.70        3.57      0.93 o
   7   2   8        3.74        3.80      0.98 o
   8   2   8        3.88        3.67      1.07 o
   9   2   8       10.25       11.58      1.68 o
  10   2   8       11.13       11.40      1.78 o
  11   2   8        8.84        9.58      1.86 o
  12   2   8        7.74        8.71      2.07 o
 -15   3   8        2.25        2.44      1.33 o
 -14   3   8        9.57        9.77      1.20 o
 -13   3   8        3.90        2.64      1.00 o
 -12   3   8        2.87        3.70      0.95 o
 -11   3   8        9.95        8.89      0.90 o
 -10   3   8        4.92        3.63      0.83 o
  -9   3   8        5.91        6.50      0.81 o
  -8   3   8        6.87        6.82      0.71 o
  -7   3   8       28.20       25.73      0.81 o
  -6   3   8        4.66        4.89      0.72 o
  -5   3   8       55.16       55.33      1.15 o
  -4   3   8       80.24       78.10      1.43 o
  -3   3   8        5.90        5.41      0.41 o
  -2   3   8        1.80        2.26      0.62 o
  -1   3   8        9.44        9.85      0.69 o
   0   3   8       49.88       51.88      1.46 o
   1   3   8       97.44       86.45      3.16 o
   2   3   8        6.08        5.54      0.67 o
   3   3   8       22.33       21.87      0.96 o
   4   3   8        8.33        7.86      0.85 o
   5   3   8        1.13        1.21      0.89 o
   6   3   8        4.57        4.04      0.95 o
   7   3   8        8.11        6.91      1.24 o
   8   3   8        3.07        3.70      1.29 o
   9   3   8        3.17        1.24      1.42 o
  10   3   8        9.00        7.42      1.65 o
  11   3   8        3.86        3.45      1.74 o
 -14   4   8       12.40       16.95      1.43 o
 -13   4   8        1.62        1.58      1.15 o
 -12   4   8        2.76        3.02      1.04 o
 -11   4   8        4.65        4.63      1.00 o
 -10   4   8        9.32        8.01      0.99 o
  -9   4   8       15.73       16.79      1.10 o
  -8   4   8        1.84        1.03      0.96 o
  -7   4   8        9.05        8.78      0.98 o
  -6   4   8        4.02        4.22      0.90 o
  -5   4   8       46.41       47.14      1.37 o
  -4   4   8      155.85      149.77      3.27 o
  -3   4   8       30.88       34.69      1.51 o
  -2   4   8      129.70      129.66      3.34 o
  -1   4   8       31.89       31.97      1.18 o
   0   4   8      148.39      143.80      3.30 o
   1   4   8       89.05       78.58      2.56 o
   2   4   8        6.90        7.15      0.91 o
   3   4   8        3.85        4.63      1.00 o
   4   4   8        3.45        2.55      1.08 o
   5   4   8        8.55        8.86      1.30 o
   6   4   8       14.05       13.20      1.40 o
   7   4   8        3.00        3.14      1.30 o
   8   4   8        3.11        2.63      1.46 o
   9   4   8        1.35        3.30      1.54 o
  10   4   8        5.52        7.90      1.67 o
 -12   5   8        9.59        9.64      1.24 o
 -11   5   8        4.64        4.07      1.15 o
 -10   5   8        5.11        4.96      1.16 o
  -9   5   8       12.99       13.80      1.57 o
  -8   5   8       26.14       25.05      1.13 o
  -7   5   8        8.11        7.13      0.97 o
  -6   5   8       18.09       19.53      1.21 o
  -5   5   8       22.70       20.68      1.10 o
  -4   5   8       48.11       53.19      2.20 o
  -3   5   8      190.31      186.10      6.20 o
  -2   5   8        6.65       10.73      1.08 o
  -1   5   8      167.45      168.54      4.85 o
   0   5   8       51.22       57.86      3.49 o
   1   5   8       19.73       19.85      1.05 o
   2   5   8       12.68       13.26      0.95 o
   3   5   8        4.80        4.86      1.07 o
   4   5   8       28.82       29.60      1.64 o
   5   5   8       20.30       20.80      1.34 o
   6   5   8       10.01        8.03      1.41 o
   7   5   8        2.68        2.19      1.54 o
   8   5   8        7.63        8.49      1.55 o
 -10   6   8        4.68        4.54      1.28 o
  -9   6   8       18.86       21.10      1.54 o
  -8   6   8        1.84        2.23      1.21 o
  -7   6   8        2.30        2.99      1.28 o
  -6   6   8       15.51       14.29      1.39 o
  -5   6   8       24.92       27.14      1.48 o
  -4   6   8       58.53       60.87      3.19 o
  -3   6   8       14.07       15.20      1.26 o
  -2   6   8       32.68       31.74      2.21 o
  -1   6   8       23.44       27.56      1.87 o
   0   6   8       43.44       43.11      2.44 o
   1   6   8       20.40       22.72      1.49 o
   2   6   8       28.01       25.66      1.56 o
   3   6   8        2.04        2.29      1.15 o
   4   6   8        6.25        6.07      1.20 o
   5   6   8        9.61        9.82      1.37 o
   6   6   8       11.76       12.51      1.56 o
  -7   7   8       18.72       19.15      1.56 o
  -6   7   8        6.24       10.45      1.50 o
  -5   7   8       21.52       21.63      1.90 o
  -4   7   8        2.58        2.38      1.41 o
  -3   7   8       14.76       14.43      1.48 o
  -2   7   8        0.88        1.74      1.29 o
  -1   7   8       10.91       12.45      1.33 o
   0   7   8        4.40        5.03      1.31 o
   1   7   8       17.64       19.67      2.00 o
   2   7   8       14.69       16.49      1.55 o
   3   7   8       13.94       14.12      1.65 o
 -14   1   9        6.77        7.06      1.66 o
 -13   1   9        5.82        4.69      1.56 o
 -12   1   9       32.84       30.56      1.63 o
 -11   1   9        4.76        5.95      1.40 o
 -10   1   9       22.81       18.95      1.23 o
  -9   1   9       22.67       21.96      1.16 o
  -8   1   9       28.91       30.55      1.17 o
  -7   1   9        9.31        9.86      0.99 o
  -6   1   9        0.95        0.63      0.85 o
  -5   1   9       11.21       11.75      0.88 o
  -4   1   9       55.68       57.04      1.29 o
  -3   1   9       75.19       70.89      1.23 o
  -2   1   9        1.86        1.51      0.61 o
  -1   1   9       87.73       85.95      1.84 o
   0   1   9       32.55       31.25      1.16 o
   1   1   9       19.91       19.56      1.17 o
   2   1   9        3.10        3.54      1.22 o
   3   1   9       10.82       12.20      1.58 o
   4   1   9       25.27       28.45      1.76 o
   5   1   9       24.00       26.96      1.97 o
   6   1   9       23.52       20.89      1.97 o
   7   1   9        1.90        2.83      1.86 o
   8   1   9       30.62       32.93      2.13 o
   9   1   9        8.14        8.85      2.05 o
  10   1   9        6.17        6.71      2.09 o
 -14   2   9        2.32        1.90      1.76 o
 -13   2   9       12.71       11.76      1.65 o
 -12   2   9       26.97       25.70      1.71 o
 -11   2   9       11.23       12.41      1.37 o
 -10   2   9        9.38        8.39      1.29 o
  -9   2   9       38.65       39.34      1.96 o
  -8   2   9       13.06       14.53      1.10 o
  -7   2   9       66.09       71.30      1.55 o
  -6   2   9       11.66       10.66      1.04 o
  -5   2   9       26.89       25.26      1.11 o
  -4   2   9       29.85       31.55      1.04 o
  -3   2   9       57.49       53.63      1.17 o
  -2   2   9      124.15      127.22      2.24 o
  -1   2   9       31.89       29.91      1.09 o
   0   2   9       50.03       49.54      1.29 o
   1   2   9       14.20       12.04      1.06 o
   2   2   9       22.72       21.40      1.20 o
   3   2   9       57.91       60.37      1.74 o
   4   2   9        7.32        7.55      1.53 o
   5   2   9       32.08       32.56      1.65 o
   6   2   9        3.75        3.59      1.48 o
   7   2   9       15.36       17.69      1.66 o
   8   2   9       29.14       28.98      2.10 o
   9   2   9        5.36        4.63      2.02 o
  10   2   9        6.07        6.83      2.12 o
 -13   3   9       19.74       23.11      1.82 o
 -12   3   9        2.83        3.30      1.38 o
 -11   3   9       11.64       12.21      1.40 o
 -10   3   9       11.11       12.63      1.34 o
  -9   3   9       25.64       25.41      1.44 o
  -8   3   9       64.44       60.43      1.54 o
  -7   3   9       21.08       18.96      1.23 o
  -6   3   9       83.29       77.97      1.81 o
  -5   3   9       45.03       46.72      1.28 o
  -4   3   9        1.61        1.16      0.94 o
  -3   3   9        2.16        1.48      0.84 o
  -2   3   9        0.61        0.54      0.89 o
  -1   3   9        4.16        2.98      0.91 o
   0   3   9       11.34       11.28      1.09 o
   1   3   9       46.77       45.73      1.58 o
   2   3   9       61.36       55.74      1.42 o
   3   3   9       17.86       15.75      1.37 o
   4   3   9       77.64       73.52      2.19 o
   5   3   9        7.20        6.89      1.47 o
   6   3   9       17.80       16.96      1.63 o
   7   3   9        4.00        3.92      1.59 o
   8   3   9        4.59        5.24      1.71 o
   9   3   9       22.13       23.91      2.06 o
 -12   4   9       14.32       13.72      1.52 o
 -11   4   9        1.54        1.48      1.47 o
 -10   4   9       13.64       13.40      1.51 o
  -9   4   9        6.12        4.86      1.38 o
  -8   4   9        8.70        8.25      1.39 o
  -7   4   9       12.96       12.53      1.44 o
  -6   4   9        8.03        6.85      1.37 o
  -5   4   9       10.67       11.22      1.23 o
  -4   4   9       31.82       35.12      1.67 o
  -3   4   9       10.64       11.65      1.10 o
  -2   4   9       29.85       32.04      1.20 o
  -1   4   9       12.83       14.64      1.14 o
   0   4   9       28.38       30.91      1.29 o
   1   4   9        9.96       10.01      1.15 o
   2   4   9        2.44        1.27      1.13 o
   3   4   9       19.11       19.00      1.26 o
   4   4   9        1.86        2.21      1.31 o
   5   4   9        9.33       10.06      1.57 o
   6   4   9        9.25        8.49      1.62 o
   7   4   9        1.78        2.07      1.65 o
 -10   5   9        0.55        1.28      1.45 o
  -9   5   9        0.48        0.28      1.41 o
  -8   5   9        5.37        4.40      1.48 o
  -7   5   9        0.67       -0.52      1.41 o
  -6   5   9        0.84        2.28      1.66 o
  -5   5   9       22.31       21.66      1.85 o
  -4   5   9       43.85       44.01      2.01 o
  -3   5   9       74.53       77.36      3.76 o
  -2   5   9        3.64        3.97      1.24 o
  -1   5   9       75.55       77.30      2.57 o
   0   5   9       25.17       23.10      1.40 o
   1   5   9       16.63       16.41      1.39 o
   2   5   9        0.31        1.23      1.25 o
   3   5   9        1.31       -0.26      1.28 o
   4   5   9        7.13        5.79      1.54 o
   5   5   9        1.78        1.18      1.52 o
   6   5   9        0.87        1.29      1.61 o
  -7   6   9        5.48        2.97      1.60 o
  -6   6   9        4.20        5.72      1.80 o
  -5   6   9       10.91        8.23      1.68 o
  -4   6   9        7.09        7.45      1.60 o
  -3   6   9       18.34       18.61      1.68 o
  -2   6   9       11.79       11.05      1.74 o
  -1   6   9       26.99       24.63      1.78 o
   0   6   9        2.89        3.08      1.53 o
   1   6   9       16.88       14.11      1.59 o
   2   6   9        5.45        5.26      1.43 o
 -12   0  10        0.25        0.57      2.45 o
 -11   0  10       19.27       18.58      2.36 o
 -10   0  10       17.75       16.14      2.29 o
  -9   0  10       26.11       25.03      2.06 o
  -8   0  10        9.84       14.36      1.50 o
  -7   0  10       31.44       32.71      1.64 o
  -6   0  10       10.40       11.85      1.46 o
  -5   0  10       89.02       90.68      2.14 o
  -4   0  10       17.23       19.37      1.52 o
  -3   0  10      100.76      102.80      5.10 o
  -2   0  10      118.28      125.38      3.59 o
  -1   0  10       25.12       27.35      2.01 o
   0   0  10       42.32       43.35      2.43 o
   1   0  10       27.34       31.45      2.36 o
   2   0  10       18.31       20.11      2.12 o
   3   0  10        2.12        2.86      2.22 o
   4   0  10       33.37       41.11      3.09 o
   5   0  10       12.61       15.28      2.90 o
   6   0  10       29.93       31.30      3.14 o
   7   0  10        6.37        7.15      2.95 o
   8   0  10        5.96        2.35      3.02 o
 -12   1  10        2.39        2.52      1.67 o
 -11   1  10        5.70        4.51      1.47 o
 -10   1  10        2.05        1.98      1.39 o
  -9   1  10        0.78        0.52      1.18 o
  -8   1  10       14.77       15.96      1.19 o
  -7   1  10        4.43        4.45      1.15 o
  -6   1  10      113.29      118.28      1.59 o
  -5   1  10       18.46       18.44      1.22 o
  -4   1  10       48.24       50.08      2.01 o
  -3   1  10        9.66        9.49      1.20 o
  -2   1  10        5.21        4.87      1.17 o
  -1   1  10       38.56       41.55      1.31 o
   0   1  10        0.14        0.37      1.07 o
   1   1  10      100.42      110.52      2.67 o
   2   1  10       11.07       10.57      1.56 o
   3   1  10       21.04       22.89      1.69 o
   4   1  10        0.08       -1.58      1.95 o
   5   1  10        3.65        3.64      1.90 o
   6   1  10        7.22        8.51      1.99 o
   7   1  10        2.42        2.55      2.00 o
 -12   2  10        2.32        3.46      1.80 o
 -11   2  10        0.50        0.17      1.63 o
 -10   2  10        0.21        0.27      1.17 o
  -9   2  10        1.17        0.47      1.12 o
  -8   2  10        0.18        1.20      1.13 o
  -7   2  10       22.56       25.08      1.33 o
  -6   2  10       59.85       60.01      1.50 o
  -5   2  10       17.26       20.96      1.27 o
  -4   2  10       38.24       38.12      1.39 o
  -3   2  10        9.81        9.98      1.25 o
  -2   2  10       16.98       17.20      1.24 o
  -1   2  10       11.54       11.31      1.10 o
   0   2  10       49.32       49.12      1.39 o
   1   2  10       23.84       25.95      1.30 o
   2   2  10       60.65       61.98      1.67 o
   3   2  10        0.13       -0.87      1.53 o
   4   2  10        0.17        0.48      1.45 o
   5   2  10        1.54        2.48      1.49 o
   6   2  10        1.14        1.21      1.78 o
   7   2  10        2.86        3.56      1.85 o
 -11   3  10        0.45        1.16      1.59 o
 -10   3  10       10.73       11.23      1.42 o
  -9   3  10        7.00        8.53      1.38 o
  -8   3  10        3.41        3.41      1.23 o
  -7   3  10       15.27       14.08      1.34 o
  -6   3  10       12.81       13.82      1.33 o
  -5   3  10        3.48        3.46      1.12 o
  -4   3  10        2.88        3.00      1.11 o
  -3   3  10        4.77        4.29      1.21 o
  -2   3  10        2.03        3.61      1.15 o
  -1   3  10        3.54        3.43      1.18 o
   0   3  10        2.11        2.88      1.10 o
   1   3  10        5.58        7.38      1.18 o
   2   3  10       19.86       17.67      1.44 o
   3   3  10        9.38        7.90      1.42 o
   4   3  10        4.32        4.96      1.44 o
   5   3  10       11.78       13.55      1.61 o
   6   3  10        1.15        2.52      1.60 o
  -9   4  10        1.83        1.32      1.65 o
  -8   4  10       10.78        7.42      1.75 o
  -7   4  10        2.76        1.34      1.67 o
  -6   4  10       16.38       17.22      1.65 o
  -5   4  10        0.52        0.34      1.62 o
  -4   4  10       23.94       23.56      1.97 o
  -3   4  10       13.85       13.82      1.60 o
  -2   4  10       13.73       12.03      1.61 o
  -1   4  10       21.24       19.99      1.54 o
   0   4  10        4.36        4.53      1.37 o
   1   4  10        5.49        8.28      1.36 o
   2   4  10        4.96        4.65      1.41 o
   3   4  10        7.75        5.05      1.56 o
   4   4  10        4.49        3.48      1.62 o
  -6   5  10        6.04        3.19      1.91 o
  -5   5  10        5.17        5.91      2.11 o
  -4   5  10        7.52        6.78      2.20 o
  -3   5  10       24.57       23.18      2.20 o
  -2   5  10        8.72        9.00      1.47 o
  -1   5  10       15.66       17.36      1.72 o
   0   5  10        4.04        4.08      1.49 o
   1   5  10        0.54        0.77      1.54 o
  -9   1  11        2.43        1.28      1.63 o
  -8   1  11        1.77        2.42      1.52 o
  -7   1  11       12.85       11.81      1.43 o
  -6   1  11       17.28       19.36      1.54 o
  -5   1  11        7.91        6.61      1.42 o
  -4   1  11       20.71       21.80      1.62 o
  -3   1  11        9.34       12.12      1.58 o
  -2   1  11       11.20       13.64      1.61 o
  -1   1  11       16.25       16.55      1.61 o
   0   1  11       10.26        9.21      1.65 o
   1   1  11       13.73       16.56      1.77 o
   2   1  11       11.37       12.83      1.76 o
   3   1  11        3.50        4.22      1.77 o
  -8   2  11        8.42        9.63      1.44 o
  -7   2  11        9.45        9.81      1.59 o
  -6   2  11        0.52        0.44      1.64 o
  -5   2  11        1.53        1.72      1.38 o
  -4   2  11        4.20        5.22      1.53 o
  -3   2  11       11.76       13.72      1.51 o
  -2   2  11       10.37       11.07      1.48 o
  -1   2  11        5.53        4.40      1.49 o
   0   2  11        1.85        0.39      1.47 o
   1   2  11        0.11       -1.63      1.72 o
   2   2  11       10.82       12.88      1.67 o
  -6   3  11        3.40        2.00      2.17 o
  -5   3  11        0.31        0.80      1.88 o
  -4   3  11        4.20        2.80      1.87 o
  -3   3  11        1.71        0.37      1.59 o
  -2   3  11        3.42        2.47      1.50 o
  -1   3  11        1.61        0.31      1.48 o
   0   3  11        1.38        2.61      1.64 o
 
